# Supplementary material for: Regulation of interferon alpha production by the MAGUK-family protein CASK under H5N1 infection
Source: Front Immunol. 2025 Jan 9;15:1513713. doi: 10.3389/fimmu.2024.1513713 (PMC11754051; doi:10.3389/fimmu.2024.1513713)
Supplement: Supplementary Table 3 — Source data. [file Table3.xlsx]

## Sheet: Figure 1
Fig. 1A	Total lysate
	H5N1(H)	0	2	4	6
	2022-04-16	1	0.99	1.41	2.15
	2022-04-22	1	1.18	1.67	1.41
	2022-04-29	1	1.23	1.52	1.72
Fig. 1B	Nuclear fraction
	H5N1(H)	0	2	4	6
	2022-06-18	1	1.04	1.5	1.42
	2022-06-29	1	1.02	1.99	1.45
	2022-07-27	1	1.04	1.62	1
Fig. 1C	Confocal images are in raw data folder
Fig. 1D	Nuclear CASK intensity
	Mock	H5N1	5'ppp-dsRNA
	37.56	34.9506	28.29
	22	34.9855	49.33
	1	44.6921	59.65
	22.58	44.4244	47.3
	2	31.5696	38.3
	20.18	48.9634	35.49
	16.88	33.0884	54.37
	16.93	43.8192	34.42
	26.33	59.956	44.55
	9.15	35.358	53.05
	21.67	32.7858	54.38
	21	39.7224	46.45
	20.14	33.5423	47.26
	22.77	27.6358	48.57
	24.6	37.4762	43.81
	21.47	25.7794	39.76
	22.16	28.8811	36.42
	25.1	39.5536	61.2
	40.65	32.5938	39.59
	19.4	34.7295	52.3
	21.54	33.1699	42.79
	13.49	38.6982	45.38
	20.88	31.4299	30.77
	13.39	47.9683	28.75
	12.84	39.6584	44.92
	17.86	29.8704
		35.0146

## Sheet: Figure 2
Fig. 2A	% of WT	WT					Cask KO
	IFNB	86.3986	87.5061	113.617	123.966	88.5116	122.826	115.879	122.826
	IFNA	88.085	98.4916	113.423			17.4979	24.2851	31.5248	43.2892	43.7417
	IFNG	52.6208	113.432	138.821	68.7961	126.331	105.651	136.364	128.788
	TNFA	81.9127	121.021	88.8857	108.181		105.518	85.3449	103.742
	IL-6	82.9968	82.4421	118.888	135.412	80.2608	135.494	84.2147	108.057	113.15
	IL-1B	110.45	114.473	67.578	107.498		108.999	67.7715	102.328	103.372
	IP-10	98.3339	101.002	100.132	102.89	97.6423	102.093	107.081	102.027
Fig. 2B	Ifna4
	fold of change	CaskwtLysMCre+ (WT)					CaskfloxLysMCre+ (Cask KO)
	Mock	1	1.1	1			1.1	1	1.3	1	1.1
	2H	5.9	5.6	7.7			4.4	4	4.7	5.7	6.5
	6H	12.9	9.2	10.4			8.6	9.9	11.9	10.2	8.3
	12H	178.2	129.3	144.5			161.5	161	138.9	189.3
	Mda5
	fold of change	CaskwtLysMCre+ (WT)					CaskfloxLysMCre+ (Cask KO)
	Mock	1	0.9	1			0.8	0.8	1.3	0.8	0.8
	2H	3.2	2	3.1			2.7	2.3	3.3	2.7	2.1
	6H	20.3	16.6	13.1			13.6	19.7	11.1	21.3
	12H	19.3	16.6	17.3			10.5	8.1	11.1	13.4
	Rig-i
	fold of change	CaskwtLysMCre+ (WT)					CaskfloxLysMCre+ (Cask KO)
	Mock	1	0.9	1			0.8	0.9	1.4	0.8	0.9
	2H	1.7	1	1.6			1.5	1.2	1.4	1.2	1.1
	6H	19.2	16	13.6			13.9	17.2	11.8
	12H	18.9	13.1	17.1			11.2	9.5	12.2
	Irf7
	fold of change	CaskwtLysMCre+ (WT)					CaskfloxLysMCre+ (Cask KO)
	Mock	1	0.9	1.1			0.7	0.7	1	0.7	0.9
	2H	4.6	2.4	4			3.9	2.6	3.2	2.7	2.8
	6H	64.7	52.1	48.7			37.8	69.6	74.1	62.5	38.9
	12H	163.7	124.9	170.1			104.3	100.1	87.1
	Stat1
	fold of change	CaskwtLysMCre+ (WT)					CaskfloxLysMCre+ (Cask KO)
	Mock	1	0.5	1.2			0.7	0.9	1.1	0.7	0.7
	2H	1.2	1.2	1.6			1.1	1.2	0.8	1	0.9
	6H	10.1	7.3	7.7			5.2	7.9	10.7	8.6	7.4
	12H	16.4	15.5	17.6			13.9	14.7	13.9	10.3
	Cxcl10 (Ip10)
	fold of change	CaskwtLysMCre+ (WT)					CaskfloxLysMCre+ (Cask KO)
	Mock	1	1.3	1.3			0.8	1.1	0.9	0.9	1.1
	2H	843.4	382	706.9			723.9	495.2	583.6	290.5	459.1
	6H	9797	8833.8	8877.1			7156.4	6875.3	9477.6	8539.9
	12H	12505.8	9282	8659.1			6747	5998.2	5501.3
	Ccl2
	fold of change	CaskwtLysMCre+ (WT)					CaskfloxLysMCre+ (Cask KO)
	Mock	1	0.7	1.3			1.2	1.2	1	1	1.1
	2H	1	0.8	1.4			1	0.9	1	0.9	0.8
	6H	13.5	12.1	11.6			9.9	14.5	13.9	13.2
	12H	16.4	13.9	15.7			13.5	8.3	9.7
Fig. 2C	Confocal images are in raw data folder
Fig. 2D	Total Intensity N/C ratio
	WT	Cask KO
	0.0212273	0.127833
	0.0371126	0.151448
	0.00105089	0.158835
	0.0325883	0.115885
	0.00413474	0.134722
	0.0115035	0.151507
	0.00433894	0.193404
	0.0157561	0.146809
	0.00312362	0.174072
	0.0152281	0.193309
		0.140404
		0.269419

## Sheet: Figure 3
Fig. 3A	Confocal images are in raw data folder
Fig. 3B	Nuclear CASK intesity
	Mock infection	DMSO	PKRi 1 μM	PKRi 10 μM	PP2 1 μM	PP2 10 μM
	22.32	60.06	31.11	15.11	50.6	45.07
	14.46	60.12	18.33	9.01	41.89	25.92
	21.57	76.8	33.96	12.56	23.43	33.13
	25.97	76.34	37.34	15.02	30.72	14.54
	32.76	54.25	42.21	11.88	32.98	21.32
	15.72	84.14	33.54	22.79	67.13	14.52
	19.38	56.86	32.64	23.08	53.41	16.38
	17.39	75.3	38.18	43.06	49.87	48.62
	22.09	103.03	27.24	15.35	37	20.53
	17.35	60.76	22.05	11.91	21.74	14.6
	24.31	56.34	29.08	10.62	50.11	22.65
	20.4	68.26	28.96	10.55	33.57	36.3
	22.48	57.64	21.87	24.13	57.46	14.84
	23.08	47.49	26.29	13.61	36.9	12.47
	38.06	64.4	15.23	10	56.42	13.72
	26.71	44.3	25.97	12.04	54.01	29.48
	17	49.63	25.52	21.22	48.2	29.68
	17.23	67.97	25.31	14.66	48.1	28.57
	18.02	56.01	20.81	30.98	43.08	11.3
	38.78	59.68	17.79	17.92	56.21	9.6
	21.61	57	27.5	7.87	55.76	12.73
	11.68	66.5	13.09	21.2	40.06	18.51
	22.82	54.01	19.19	20.41	72.18	14.66
	12.83	82.43	28.47	27.49	54.95	16.04
	30.57	68.15	18.61	13.53	64.19	34.59
		51.33	29.22	16.87	52.53	45.32
		60.17	15.45	27.48	37.85	17.78
			44.33	15.4	71.29	18.19
			21.33		65.12	44.3
			20.79		57.19	70.67
			18.95		31.76	80.67
					55.19	51.25
					56.96	56.16
					52.64
					50.72
					48.63
Fig. 3C	IFNA (pg/ml)
	MOCK	H5N1, MOI=1, 12 H
		DMSO	PKRi 1 μM	PKRi 3 μM	PP2 1 μM	PP2 10 μM
	0	34.343	7.774	0	4.11	7.316
	0	16.936	5.026	0	4.568	3.652
	0	27.472	0	0	15.562	6.4
Fig. 3D	Ifna4 fold of change
	MOCK	H5N1, MOI=1, 12 H
		DMSO	PKRi-1	PKRi-10	PP2-1	PP2-10
	1	60.76	14.88	12.77	35.63	52.53
	1	26.63	5.28	4.32	26.54	20.46
	1	29.55	7.84	4.98	37.14	24.25

## Sheet: Figure 4
Fig. 4A	fold of change	CSK		FYN		FGR		HCK
		repeat-1	repeat-2	repeat-1	repeat-2	repeat-1	repeat-2	repeat-1	repeat-2
	#1-H5N1-0H	10.3804	10.2374	2.19738	2.05023	2.78135	2.4213	32.1286	30.1855
	#2-H5N1-0H	10.0268	8.31539	1.89972	1.59746	2.4551	2.29069	28.5572	25.3829
	#3-H5N1-0H	9.9575	8.66851	2.13729	1.93963	2.55936	2.15216	29.7699	25.7372
	#1-H5N1-2H	8.66851	8.08801	2.43815	2.52413	2.52413	2.29069	41.2346	39.5549
	#2-H5N1-2H	8.78952	7.39108	2.61314	2.48938	2.47218	2.57716	40.9498	35.4026
	#3-H5N1-2H	10.4526	9.61832	3.12918	2.48938	2.37147	2.64962	42.101	41.2346
	#1-H5N1-4H	8.14426	7.8125	2.78135	2.91963	1.21065	1.49049	46.0709	46.714
	#2-H5N1-4H	9.29068	8.66851	3.23953	3.28475	1.54305	1.4199	48.6978	47.3661
	#3-H5N1-4H	8.31539	8.37323	3.06478	2.96038	1.13744	1.46997	46.3914	46.714
	#1-H5N1-6H	8.97421	8.25795	2.82017	2.57716	1.43972	0.990195	50.0669	44.5016
	#2-H5N1-6H	8.43147	7.70494	3.21715	2.76214	1.25335	1.13744	46.3914	45.4366
	#3-H5N1-6H	8.37323	8.78952	3.28475	3.12918	1.36205	1.31566	47.3661	49.721
Fig. 4B	Confocal images are in raw data folder
Fig. 4C	HCK+, Nuclear GFP+(% of HCK+, GFP+)
		EGFP-CASK-WT						EGFP-CASK-S395A
	empty vector	19.35	19.23	31.82	26.19	26.56	20	26.92	15.38	16.67	13.33
	HCK-WT	50	69.23	60.71	72.34	54.55	42.55	33.33	32.26	37.5	50	3.57
	HCK-Y499F	90	88.57	90	88.89			40.54	36.36	41.94	15.38	32
Fig. 4D	Confocal images are in raw data folder
Fig. 4D	Nuclear CASK intensity
	Mock infection	H5N1-6H + DMSO	H5N1-6H + CDK5 inhibitor 3 μM
	11.09	120.35	25.62
	13.89	64.17	73.34
	14.56	113.14	32.96
	8.21	111.98	26.53
	10.02	111.46	27.85
	28.82	142.44	29.69
	42.83	103.09	35.86
	22.32	112.14	39.78
	14.46	73.27	57.38
	21.57	97.11	65.91
	25.97	120.88	25.38
	32.76	85.22	28.98
	15.72	71.02	26.32
	19.38	94.79	23.23
	17.39	107.99	22.83
	22.09	92.18	20.16
	17.35	132.65	41.15
	24.31	110.85	39.38
	20.4	146.88	36.48
	22.48	135.29	20.6
	23.08	62.19	28.43
	38.06	134.15	11.02
	26.71	81.88	23.62
	17	100.97	18.16
	17.23	76.65	16.99
	56.08	116.24	24.81
	18.02	94.64	27.73
	38.78	99.47	18.79
	21.61	97.96	25.19
	11.68	99.48	23.89
	22.82	97.41	35.12
	12.83	96.21	12.7
	30.57	102.46	15.17
		90.64	13.8
		136.25	28.25
		90.26	62.91
		116.39	31.76
		122.44	36.62
			9.7
Fig. 4E	IFNA (pg/ml)
	Mock infection	DMSO	CDK5 inhibitor 1 μM	CDK5 inhibitor 3 μM
	0	34.343	10.981	6.4
	0	16.936	8.69	2.735
	0	27.472	18.31	12.813
Fig. 4F	Ifna4 fold of change
	Mock infection	DMSO	CDK5i-1 μM	CDK5i-3 μM
	1	60.76	53.63	59.71
	1	26.63	29.24	25.72
	1	29.55	31.89	31.67

## Sheet: Figure 5
Fig. 5A	Confocal images are in raw data folder
Fig. 5B	Inflammation Score
	Mock		H5N1 (LD50)
	WT	Cask KO	WT	Cask KO
	1.267	1.733	3.4	4.467
	1.933	1.533	2.733	4.067
	2.133	1.667	3.86	5
			4	4.667
Fig. 5C	IFNA (pg/mL)
		WT								Cask KO
	Mock	71.2	72.4	115.3	115.3	97.4	97.4	113.5	115.3	71.2	66.2	104.6	102.8	115.3	113.5	110	104.6
	H5N1	185.2	192	178	168	204	170	161.8	180	90.3	88.5	101	104.6	108.2	86.7	102.8	104.6

## Sheet: Figure 6B
Fig. 6B	Stip1 (fold of change)
	None-targeting siRNA	Stip1 siRNA
	1.14904	0.318642
	1.10766	0.288945
	0.749606	0.322672
	0.993699	0.239312
	Cct4 (fold of change)
	None-targeting siRNA	Cct4 siRNA
	1.31	0.51
	1.16	0.32
	0.64	0.38
	0.89	0.55
		0.39
	IFNA (pg/ml)
	Mock	H5N1-12H
		Nontargeting siRNA	Stip1 siRNA	Cct4 siRNA
	21.8	276.5	155.8	131.6
	24	324.9	177.7	173.3
	13.1	267.8	149.2	195.3
		219.5	103.1
		201.9
		228.2

## Sheet: Figure 6A
		CASK Interactome	Primary interactants	Gene Name	MOCK (a-CASK/IgG) iBAQ	H5N1 (a-CASK/IgG) iBAQ	H5N1/MOCK ratio	Function	Secondary interactants related to RNA binding and nuclear export, PRR signaling and SRC signaling		XPO1
		Mock-specific	Dnajc14	DnaJ homolog subfamily C member 14	2767400/0	NA	NA	Predicted to be involved in protein transport.	TRIM25
			Hist1h1d	Histone H1.3	1917500/0	NA	NA	Two molecules of each of the four core histones (H2A, H2B, H3, and H4) form an octamer, around which approximately 146 bp of DNA is wrapped in repeating units, called nucleosomes. The linker histone, H1, interacts with linker DNA between nucleosomes and functions in the compaction of chromatin into higher order structures. Enables RNA binding, involved in negative regulation of transcription by R…	HNRNPD, IRAK4
			Hist1h1c	Histone H1.2	1818400/0	NA	NA		HNRNPD, HNRNPL, HNRNPCL, TRIM25, DDX21, DDX24, DDX27, DDX31, DDX54, FUS, IRAK4, NXF2, RBM19, VIRMA, YWHAQ
			Tbc1d31	TBC1 domain family member 31	813210/0	NA	NA	TBC1 domain family member 31, enables molecular adaptor activity.	TANK
			Vim	Vimentin	537280/0	NA	NA	type III intermediate filament protein.	HNRNPF
			Slc6a14	Sodium- and chloride-dependent neutral and basic amino acid transporter B(0+)	301730/0	NA	NA	solute carrier family 6	NA
			Txk	Tyrosine-protein kinase TXK	297440/0	NA	NA	Involved in positive regulation of interferon-gamma-mediated signaling pathway	EGFR, FYN, SRC,
			Ndc80	Kinetochore protein NDC80 homolog	159330/0	NA	NA	consists of an N-terminal microtubule binding domain and a C-terminal coiled-coiled domain that interacts with other components of the complex. This protein functions to organize and stabilize microtubule-kinetochore interactions and is required for proper chromosome segregation.	EGFR, NXF1, TBK1
			Aga	N(4)-(beta-N-acetylglucosaminyl)-L-asparaginase	199570/0	NA	NA	This enzyme is involved in the catabolism of N-linked oligosaccharides of glycoproteins. Involved in protein deglycosylation	NA
			Bcl3	B-cell lymphoma 3 protein homolog	248390/0	NA	NA	This protein functions as a transcriptional co-activator that activates through its association with NF-kappa B homodimers.	NF-kB, TRAF6
			Pkd1l2	Polycystic kidney disease protein 1-like 2	34654/0	NA	NA	a G-protein-coupled component or regulator of cation channel pores enables calcium channel activity, enables calcium ion binding, enables carbohydrate binding	SYNCRIP
			Bms1	BMS1 ribosome biogenesis factor	49113/0	NA	NA	This gene likely encodes a ribosome assembly protein. A similar protein in yeast functions in 35S-rRNA processing, which includes a series of cleavage steps critical for formation of 40S ribosomes.	NXF1
			Atp8b2	Phospholipid-transporting ATPase	42449/0	NA	NA	P-type cation transport ATPases, and to the subfamily of aminophospholipid-transporting ATPases. The aminophospholipid translocases transport phosphatidylserine and phosphatidylethanolamine from one side of a bilayer to another.	NA
			Krtap31-1	keratin associated protein 31-1	1103800/222390	NA	NA	No human orthologs	NA
			Gvin1	Interferon-induced very large GTPase 1	9976.5	NA	NA	No human orthologs	NA
			Vmn1r223	vomeronasal 1 receptor 223	200500/0	NA	NA	No human orthologs	NA
		CASK Interactome	Primary interactants	Gene Name	MOCK (a-CASK/IgG) iBAQ	H5N1 (a-CASK/IgG) iBAQ	H5N1/MOCK ratio	Function	Secondary interactants
		Common	Stip1	Stress-induced-phosphoprotein 1	53837/0	300110/0	5.57442	RNA binding, protein folding	CCT4, EGFR, HNRNPA0, HNRNPA1, HNRNPA3, HNRNPAB, HNRNPD, HNRNPDL, HNRNPF, HNRNPH1, HNRNPH3, HNRNPK, HNRNPL, HNRNPM, HNRNPR, HNRNPUL, STAT3, TRIM25, XPO1, YWHAE, YWHAG, YWHAQ, YWHAZ, CDK5
			Cct4	T-complex protein 1 subunit delta	57312/0	214540/0	3.74337	chaperone-mediated protein folding, ATPase activity	EGFR, HNRNPA2B1, HNRNPDL, HNRNPH1, XPO1, IRF7, RIG-I, TRIM25, CDK5, FUS, FYN, IRAK1, STIP1, TYK2, LCK
			Tnk1	Non-receptor tyrosine-protein kinase TNK1	81955/0	160540/0	1.95888	protein tyrosine kinase, STAT1 phosphorylation. regulates: ISG20, RAP1A, Ifitm1, TLR8, Oas1b, TLR9, IFIT1B, OAS2, IFI16, TNFSF10, IRF7, IFIH1, IFIT2, IL6, NOS2	YWHAE, YWHAB, YWHAH, YWHAZ, YWHAG, YWHAQ, HNRNPH2, HNRNPA1, FUS
			Stxbp5	Syntaxin-binding protein 5	202870/39345	75685/0	0.462816	exocytosis, membrane fusion, regulation of protein secretion	RAB7A, RAC1
			Cdca7l	Cell division cycle-associated 7-like protein	22297/0	35082/0	1.5734	regulation of transcription	CARD9 (a postive regulator of apoptosis and NF-kappaB activation)
			Zfyve16	Zinc finger FYVE domain-containing protein 16	7924.9/0	11297/0	1.42551	regulation of endocytosis, signal transduction scaffold protein	EGFR, RAB7A, RAC1
		CASK Interactome	Primary interactants	Gene Name	MOCK (a-CASK/IgG) iBAQ	H5N1 (a-CASK/IgG) iBAQ	H5N1/MOCK ratio	Function	Secondary interactants
		H5N1-specific	Ltb	Lymphotoxin-beta	NA	3769400/0	NA	positive regulation of NF-kB signaling, ligand of lymphotoxin beta receptor, lymph node development. regulates: Ccl21, CXCL13, CCL19, Iga, Igm, IFNG, IgG, PNAD, NFKB2, IgG1, IgG2a, MAP3K14, AIRE, CRP, IL4	LTA, LTBR
			Olfr1105	Olfactory receptor	NA	1827000/0	NA	Olfactory receptors share a 7-transmembrane domain structure with many neurotransmitter and hormone receptors and are responsible for the recognition and G protein-mediated transduction of odorant signals.	NA
			Tap1	Antigen peptide transporter 1	NA	683580/0	NA	The protein encoded by this gene is involved in the pumping of degraded cytosolic peptides across the endoplasmic reticulum into the membrane-bound compartment where class I molecules assemble.	CDC42, HLA-A, HLA-B, HLA-G
			Crmp1	Dihydropyrimidinase-related protein 1	NA	431760/0	NA	enables protein binding	HNRNPH1, HNRNPH3, HNRNPUL, SRC, EIF4EBP1
			Atp6v1g1	V-type proton ATPase subunit G 1	NA	386430/153720	NA	Proton pump, vesicle acidification	RAB7A, RIG-I
			Hyal3	Hyaluronidase;Hyaluronidase-3	NA	288540/0	NA	Hyaluronidases are endoglycosidase enzymes that degrade hyaluronan, one of the major glycosaminoglycans of the extracellular matrix.	BOLL
			Spen	Msx2-interacting protein	NA	162470/0	NA	hormone inducible transcriptional repressor, DNA binding; mRNA binding	EGFR, NFKBIL1
			Ptprb	Receptor-type tyrosine-protein phosphatase beta	NA	11260/4427.6	NA	protein dephosphorylation	EGFR, HNRNPL
			5830473C10Rik	albumin superfamily member 1	NA	95401/0	NA	Predicted to enable fatty acid binding activity and zinc ion binding activity.	NA
			Efhd2	EF-hand domain-containing protein D2	NA	81881/0	NA	Enables cadherin binding activity. enables calcium ion binding	RIG-I, YWHAE
			Rnasel	2-5A-dependent ribonuclease	NA	73527/0	NA	This gene encodes a component of the interferon-regulated 2-5A system that functions in the antiviral and antiproliferative roles of interferons. The protein is involved in innate immunity and is active against multiple RNA viruses, including the influenza and SARS-CoV-2 viruses.	HNRNPCL2
			Cntn2	Contactin-2	NA	43376/0	NA	This gene encodes a member of the contactin family of proteins, part of the immunoglobulin superfamily of cell adhesion molecules. The encoded glycosylphosphatidylinositol (GPI)-anchored neuronal membrane protein plays a role in the proliferation, migration, and axon guidance of neurons of the developing cerebellum.	EGFR, IKBKG

## Sheet: NCBI-STIP1 interactions
Products	Interactant	Other Gene	Complex	Source	Pubs	Description
BioGRID:116162	BioGRID:117464	AAR2		BioGRID	PubMed	Affinity Capture-MS
BioGRID:116162	BioGRID:121569	AARS2		BioGRID	PubMed	Affinity Capture-MS
BioGRID:116162	BioGRID:111783	ABCD3		BioGRID	PubMed	Affinity Capture-MS
BioGRID:116162	BioGRID:125492	ABHD15		BioGRID	PubMed	Affinity Capture-MS
BioGRID:116162	BioGRID:106549	ACACA		BioGRID	PubMed	Affinity Capture-MS
BioGRID:116162	BioGRID:106552	ACADM		BioGRID	PubMed	Affinity Capture-MS
BioGRID:116162	BioGRID:122262	ACBD3		BioGRID	PubMed	Affinity Capture-MS
BioGRID:116162	BioGRID:124836	ACBD5		BioGRID	PubMed	Proximity Label-MS
BioGRID:116162	BioGRID:122379	ACD		BioGRID	PubMed	Two-hybrid
BioGRID:116162	BioGRID:106563	ACLY		BioGRID	PubMed	Affinity Capture-MS; Co-fractionation
BioGRID:116162	BioGRID:106575	ACTB		BioGRID	PubMed	Affinity Capture-MS
BioGRID:116162	BioGRID:106602	ACTN1		BioGRID	PubMed	Affinity Capture-MS
BioGRID:116162	BioGRID:106596	ACTN4		BioGRID	PubMed	Affinity Capture-MS
BioGRID:116162	BioGRID:115425	ACTR1A		BioGRID	PubMed	Affinity Capture-MS; Proximity Label-MS
BioGRID:116162	BioGRID:115404	ACTR2		BioGRID	PubMed	Proximity Label-MS
BioGRID:116162	BioGRID:106605	ACVR1		BioGRID	PubMed	Reconstituted Complex
BioGRID:116162	BioGRID:106617	ADAR		BioGRID	PubMed	Affinity Capture-MS
BioGRID:116162	BioGRID:121401	ADCK1		BioGRID	PubMed	Affinity Capture-MS
BioGRID:116162	BioGRID:124782	ADCK2		BioGRID	PubMed	Affinity Capture-MS
BioGRID:116162	BioGRID:106631	ADD1		BioGRID	PubMed	Affinity Capture-MS
BioGRID:116162	BioGRID:106633	ADD3		BioGRID	PubMed	Affinity Capture-MS
BioGRID:116162	BioGRID:122859	ADGB		BioGRID	PubMed	Cross-Linking-MS (XL-MS)
BioGRID:116162	BioGRID:106640	ADH5		BioGRID	PubMed	Affinity Capture-Western
BioGRID:116162	BioGRID:106668	ADSS2		BioGRID	PubMed	Co-fractionation
BioGRID:116162	BioGRID:125551	AGAP3		BioGRID	PubMed	Affinity Capture-MS
BioGRID:116162	BioGRID:120868	AGK		BioGRID	PubMed	Affinity Capture-MS
BioGRID:116162	BioGRID:115802	AGR2		BioGRID	PubMed	Proximity Label-MS
BioGRID:116162	BioGRID:115987	AHCYL1		BioGRID	PubMed	Co-fractionation
BioGRID:116162	BioGRID:122494	AHNAK		BioGRID	PubMed	Co-fractionation
BioGRID:116162	BioGRID:115846	AHSA1		BioGRID	PubMed	Affinity Capture-MS; Co-fractionation
BioGRID:116162	BioGRID:114579	AIFM1		BioGRID	PubMed	Affinity Capture-MS; Co-fractionation
BioGRID:116162	BioGRID:114679	AIMP1		BioGRID	PubMed	Affinity Capture-MS
BioGRID:116162	BioGRID:113684	AIMP2		BioGRID	PubMed	Affinity Capture-MS
BioGRID:116162	BioGRID:114511	AIP		BioGRID	PubMed	Reconstituted Complex
BioGRID:116162	BioGRID:113818	AKAP1		BioGRID	PubMed	Proximity Label-MS
BioGRID:116162	BioGRID:106732	AKR1B1		BioGRID	PubMed	Co-fractionation
BioGRID:116162	BioGRID:137330	AKR1B15		BioGRID	PubMed	Co-fractionation
BioGRID:116162	BioGRID:106721	ALDH1B1		BioGRID	PubMed	Co-fractionation
BioGRID:116162	BioGRID:106726	ALDH3A2		BioGRID	PubMed	Affinity Capture-MS
BioGRID:116162	BioGRID:106728	ALDOA		BioGRID	PubMed	Affinity Capture-MS
BioGRID:116162	BioGRID:120765	AMBRA1		BioGRID	PubMed	Affinity Capture-MS
BioGRID:116162	BioGRID:118937	ANAPC2		BioGRID	PubMed	Proximity Label-MS
BioGRID:116162	BioGRID:119564	ANKFY1		BioGRID	PubMed	Affinity Capture-MS
BioGRID:116162	BioGRID:129088	ANKK1		BioGRID	PubMed	Affinity Capture-MS
BioGRID:116162	BioGRID:106803	ANXA3		BioGRID	PubMed	Co-fractionation
BioGRID:116162	BioGRID:106671	AP1B1		BioGRID	PubMed	Affinity Capture-MS
BioGRID:116162	BioGRID:106673	AP1G1		BioGRID	PubMed	Affinity Capture-MS
BioGRID:116162	BioGRID:114421	AP1M1		BioGRID	PubMed	Affinity Capture-MS
BioGRID:116162	BioGRID:106672	AP2B1		BioGRID	PubMed	Affinity Capture-MS
BioGRID:116162	BioGRID:114116	AP3B1		BioGRID	PubMed	Affinity Capture-MS
BioGRID:116162	BioGRID:114455	AP3D1		BioGRID	PubMed	Affinity Capture-MS
BioGRID:116162	BioGRID:114109	API5		BioGRID	PubMed	Affinity Capture-MS
BioGRID:116162	BioGRID:106848	APP		BioGRID	PubMed	Reconstituted Complex
BioGRID:116162	BioGRID:117522	APPL1		BioGRID	PubMed	Affinity Capture-MS
BioGRID:116162	BioGRID:106862	AR		BioGRID	PubMed	Affinity Capture-MS
BioGRID:116162	BioGRID:106867	ARCN1		BioGRID	PubMed	Affinity Capture-MS
BioGRID:116162	BioGRID:118084	ARFIP1		BioGRID	PubMed	Co-fractionation
BioGRID:116162	BioGRID:124615	ARHGAP11B		BioGRID	PubMed	Affinity Capture-MS
BioGRID:116162	BioGRID:123663	ARHGAP24		BioGRID	PubMed	Affinity Capture-MS
BioGRID:116162	BioGRID:123278	ARHGAP39		BioGRID	PubMed	Affinity Capture-MS
BioGRID:116162	BioGRID:114998	ARHGEF10		BioGRID	PubMed	Affinity Capture-MS
BioGRID:116162	BioGRID:120461	ARHGEF10L		BioGRID	PubMed	Affinity Capture-MS
BioGRID:116162	BioGRID:118085	ARHGEF16		BioGRID	PubMed	Affinity Capture-MS
BioGRID:116162	BioGRID:116170	ASCC3		BioGRID	PubMed	Affinity Capture-MS
BioGRID:116162	BioGRID:106932	ASNS		BioGRID	PubMed	Affinity Capture-MS
BioGRID:116162	BioGRID:106937	ASS1		BioGRID	PubMed	Co-fractionation
BioGRID:116162	BioGRID:120506	ATAD3A		BioGRID	PubMed	Affinity Capture-MS
BioGRID:116162	BioGRID:107776	ATF2		BioGRID	PubMed	Affinity Capture-MS
BioGRID:116162	BioGRID:106966	ATP1A1		BioGRID	PubMed	Affinity Capture-MS
BioGRID:116162	BioGRID:106978	ATP2A2		BioGRID	PubMed	Affinity Capture-MS
BioGRID:116162	BioGRID:106994	ATP5F1B		BioGRID	PubMed	Affinity Capture-MS
BioGRID:116162	BioGRID:106997	ATP5F1C		BioGRID	PubMed	Affinity Capture-MS
BioGRID:116162	BioGRID:107000	ATP5PB		BioGRID	PubMed	Affinity Capture-MS
BioGRID:116162	BioGRID:107007	ATP6V1A		BioGRID	PubMed	Affinity Capture-MS
BioGRID:116162	BioGRID:107009	ATP6V1B2		BioGRID	PubMed	Affinity Capture-MS
BioGRID:116162	BioGRID:117343	ATXN10		BioGRID	PubMed	Affinity Capture-MS
BioGRID:116162	BioGRID:112218	ATXN2		BioGRID	PubMed	Proximity Label-MS
BioGRID:116162	BioGRID:110433	ATXN3		BioGRID	PubMed	Affinity Capture-MS
BioGRID:116162	BioGRID:114646	AURKB		BioGRID	PubMed	Affinity Capture-MS
BioGRID:116162	BioGRID:117990	B3GAT1		BioGRID	PubMed	Proximity Label-MS
BioGRID:116162	BioGRID:107049	BAG1		BioGRID	PubMed	Affinity Capture-MS
BioGRID:116162	BioGRID:114908	BAG2		BioGRID	PubMed	Affinity Capture-Luminescence; Affinity Capture-MS
BioGRID:116162	BioGRID:114905	BAG5		BioGRID	PubMed	Affinity Capture-MS
BioGRID:116162	BioGRID:113647	BAG6		BioGRID	PubMed	Affinity Capture-MS
BioGRID:116162	BioGRID:113911	BAP1		BioGRID	PubMed	Affinity Capture-MS
BioGRID:116162	BioGRID:115437	BCAP31		BioGRID	PubMed	Affinity Capture-MS
BioGRID:116162	BioGRID:115575	BCAS2		BioGRID	PubMed	Affinity Capture-MS
BioGRID:116162	BioGRID:115583	BCKDK		BioGRID	PubMed	Affinity Capture-MS
BioGRID:116162	BioGRID:106827	BIRC3		BioGRID	PubMed	Affinity Capture-MS
BioGRID:116162	BioGRID:107140	BRCA1		BioGRID	PubMed	Affinity Capture-MS
BioGRID:116162	BioGRID:120586	BRIX1		BioGRID	PubMed	Affinity Capture-MS
BioGRID:116162	BioGRID:114621	BUB3		BioGRID	PubMed	Affinity Capture-MS
BioGRID:116162	BioGRID:229449	Bag2		BioGRID	PubMed	Affinity Capture-MS
BioGRID:116162	BioGRID:107169	C1QBP		BioGRID	PubMed	Affinity Capture-MS
BioGRID:116162	BioGRID:118001	CACYBP		BioGRID	PubMed	Affinity Capture-MS
BioGRID:116162	BioGRID:107243	CAD		BioGRID	PubMed	Affinity Capture-MS
BioGRID:116162	BioGRID:107251	CALD1		BioGRID	PubMed	Co-fractionation
BioGRID:116162	BioGRID:120937	CAND1		BioGRID	PubMed	Affinity Capture-MS
BioGRID:116162	BioGRID:107271	CANX		BioGRID	PubMed	Affinity Capture-MS
BioGRID:116162	BioGRID:115750	CAP1		BioGRID	PubMed	Affinity Capture-MS
BioGRID:116162	BioGRID:107187	CAPN5		BioGRID	PubMed	Affinity Capture-MS
BioGRID:116162	BioGRID:107282	CAPZB		BioGRID	PubMed	Affinity Capture-MS
BioGRID:116162	BioGRID:115760	CARM1		BioGRID	PubMed	Affinity Capture-MS
BioGRID:116162	BioGRID:107321	CBS		BioGRID	PubMed	Affinity Capture-MS
BioGRID:116162	BioGRID:120867	CCAR1		BioGRID	PubMed	Affinity Capture-MS
BioGRID:116162	BioGRID:121775	CCAR2		BioGRID	PubMed	Affinity Capture-MS
BioGRID:116162	BioGRID:127277	CCDC117		BioGRID	PubMed	Affinity Capture-Luminescence; Affinity Capture-MS
BioGRID:116162	BioGRID:122281	CCDC14		BioGRID	PubMed	Proximity Label-MS
BioGRID:116162	BioGRID:123838	CCDC8		BioGRID	PubMed	Affinity Capture-MS
BioGRID:116162	BioGRID:107339	CCNF		BioGRID	PubMed	Affinity Capture-Western; Proximity Label-MS
BioGRID:116162	BioGRID:115827	CCT2		BioGRID	PubMed	Affinity Capture-MS
BioGRID:116162	BioGRID:113054	CCT3		BioGRID	PubMed	Affinity Capture-MS
BioGRID:116162	BioGRID:115826	CCT4		BioGRID	PubMed	Affinity Capture-MS
BioGRID:116162	BioGRID:116603	CCT5		BioGRID	PubMed	Affinity Capture-MS
BioGRID:116162	BioGRID:107346	CCT6A		BioGRID	PubMed	Affinity Capture-MS
BioGRID:116162	BioGRID:115825	CCT7		BioGRID	PubMed	Affinity Capture-MS
BioGRID:116162	BioGRID:115933	CCT8		BioGRID	PubMed	Affinity Capture-MS
BioGRID:116162	BioGRID:118891	CD274		BioGRID	PubMed	Affinity Capture-MS
BioGRID:116162	BioGRID:107428	CDC25A		BioGRID	PubMed	Affinity Capture-MS
BioGRID:116162	BioGRID:107430	CDC25C		BioGRID	PubMed	Affinity Capture-MS
BioGRID:116162	BioGRID:116312	CDC37		BioGRID	PubMed	Affinity Capture-MS
BioGRID:116162	BioGRID:120796	CDC37L1		BioGRID	PubMed	Affinity Capture-Luminescence; Affinity Capture-MS; Affinity Capture-Western
BioGRID:116162	BioGRID:107424	CDC5L		BioGRID	PubMed	Affinity Capture-MS
BioGRID:116162	BioGRID:122724	CDC73		BioGRID	PubMed	Affinity Capture-MS
BioGRID:116162	BioGRID:107420	CDK1		BioGRID	PubMed	Affinity Capture-MS
BioGRID:116162	BioGRID:114128	CDK10		BioGRID	PubMed	Affinity Capture-MS
BioGRID:116162	BioGRID:117096	CDK20		BioGRID	PubMed	Affinity Capture-MS
BioGRID:116162	BioGRID:107453	CDK3		BioGRID	PubMed	Affinity Capture-MS
BioGRID:116162	BioGRID:107455	CDK5		BioGRID	PubMed	Affinity Capture-MS
BioGRID:116162	BioGRID:107459	CDK9		BioGRID	PubMed	Affinity Capture-MS
BioGRID:116162	BioGRID:107480	CEBPB		BioGRID	PubMed	Affinity Capture-MS
BioGRID:116162	BioGRID:127014	CFAP52		BioGRID	PubMed	Affinity Capture-MS
BioGRID:116162	BioGRID:120267	CHCHD3		BioGRID	PubMed	Affinity Capture-MS
BioGRID:116162	BioGRID:107533	CHD4		BioGRID	PubMed	Affinity Capture-MS
BioGRID:116162	BioGRID:115778	CHERP		BioGRID	PubMed	Affinity Capture-MS
BioGRID:116162	BioGRID:119745	CHIC1		BioGRID	PubMed	Affinity Capture-MS
BioGRID:116162	BioGRID:124946	CHMP4C		BioGRID	PubMed	Affinity Capture-MS
BioGRID:116162	BioGRID:121687	CIP2A		BioGRID	PubMed	Affinity Capture-MS
BioGRID:116162	BioGRID:116167	CKAP4		BioGRID	PubMed	Affinity Capture-MS
BioGRID:116162	BioGRID:115137	CKAP5		BioGRID	PubMed	Affinity Capture-MS
BioGRID:116162	BioGRID:116743	CLASP2		BioGRID	PubMed	Affinity Capture-MS
BioGRID:116162	BioGRID:107594	CLCN1		BioGRID	PubMed	Affinity Capture-Western; Reconstituted Complex
BioGRID:116162	BioGRID:115038	CLINT1		BioGRID	PubMed	Affinity Capture-MS
BioGRID:116162	BioGRID:107606	CLK1		BioGRID	PubMed	Biochemical Activity
BioGRID:116162	BioGRID:107623	CLTC		BioGRID	PubMed	Affinity Capture-MS
BioGRID:116162	BioGRID:116660	CNOT1		BioGRID	PubMed	Affinity Capture-MS
BioGRID:116162	BioGRID:107667	CNP		BioGRID	PubMed	Affinity Capture-MS
BioGRID:116162	BioGRID:124896	COG7		BioGRID	PubMed	Affinity Capture-MS
BioGRID:116162	BioGRID:107709	COPA		BioGRID	PubMed	Affinity Capture-MS
BioGRID:116162	BioGRID:107710	COPB1		BioGRID	PubMed	Affinity Capture-MS
BioGRID:116162	BioGRID:114693	COPB2		BioGRID	PubMed	Affinity Capture-MS
BioGRID:116162	BioGRID:116496	COPG1		BioGRID	PubMed	Affinity Capture-MS
BioGRID:116162	BioGRID:117926	COPG2		BioGRID	PubMed	Affinity Capture-MS
BioGRID:116162	BioGRID:119324	COPS4		BioGRID	PubMed	Co-fractionation
BioGRID:116162	BioGRID:116495	COPZ1		BioGRID	PubMed	Affinity Capture-MS
BioGRID:116162	BioGRID:121312	COQ8A		BioGRID	PubMed	Affinity Capture-MS
BioGRID:116162	BioGRID:119680	CPSF3		BioGRID	PubMed	Affinity Capture-MS
BioGRID:116162	BioGRID:122957	CPSF7		BioGRID	PubMed	Affinity Capture-MS
BioGRID:116162	BioGRID:119487	CRNKL1		BioGRID	PubMed	Affinity Capture-MS
BioGRID:116162	BioGRID:119069	CRNN		BioGRID	PubMed	Affinity Capture-MS
BioGRID:116162	BioGRID:113583	CSDE1		BioGRID	PubMed	Affinity Capture-MS
BioGRID:116162	BioGRID:107821	CSE1L		BioGRID	PubMed	Affinity Capture-MS
BioGRID:116162	BioGRID:107832	CSK		BioGRID	PubMed	Affinity Capture-MS
BioGRID:116162	BioGRID:107841	CSNK2A1		BioGRID	PubMed	Affinity Capture-MS
BioGRID:116162	BioGRID:107842	CSNK2A2		BioGRID	PubMed	Affinity Capture-MS
BioGRID:116162	BioGRID:129460	CSNK2A3		BioGRID	PubMed	Affinity Capture-MS
BioGRID:116162	BioGRID:107843	CSNK2B		BioGRID	PubMed	Affinity Capture-MS
BioGRID:116162	BioGRID:107861	CSTF3		BioGRID	PubMed	Affinity Capture-MS
BioGRID:116162	BioGRID:107876	CTNNA1		BioGRID	PubMed	Cross-Linking-MS (XL-MS)
BioGRID:116162	BioGRID:107880	CTNNB1		BioGRID	PubMed	Affinity Capture-MS
BioGRID:116162	BioGRID:107883	CTPS1		BioGRID	PubMed	Affinity Capture-MS
BioGRID:116162	BioGRID:115004	CTR9		BioGRID	PubMed	Affinity Capture-MS
BioGRID:116162	BioGRID:114032	CUL1		BioGRID	PubMed	Affinity Capture-MS; Cross-Linking-MS (XL-MS)
BioGRID:116162	BioGRID:114028	CUL4B		BioGRID	PubMed	Affinity Capture-MS
BioGRID:116162	BioGRID:115159	CUL7		BioGRID	PubMed	Affinity Capture-MS
BioGRID:116162	BioGRID:116800	CYFIP1		BioGRID	PubMed	Affinity Capture-MS
BioGRID:116162	BioGRID:246438	Cebpb		BioGRID	PubMed	Protein-peptide
BioGRID:116162	BioGRID:204930	Cetn2		BioGRID	PubMed	Affinity Capture-MS
BioGRID:116162	BioGRID:107984	DARS1		BioGRID	PubMed	Affinity Capture-MS
BioGRID:116162	BioGRID:125564	DCD		BioGRID	PubMed	Affinity Capture-MS
BioGRID:116162	BioGRID:108007	DCTN1		BioGRID	PubMed	Affinity Capture-MS
BioGRID:116162	BioGRID:108009	DDB1		BioGRID	PubMed	Affinity Capture-MS
BioGRID:116162	BioGRID:108017	DDOST		BioGRID	PubMed	Affinity Capture-MS
BioGRID:116162	BioGRID:108019	DDX1		BioGRID	PubMed	Affinity Capture-MS
BioGRID:116162	BioGRID:115776	DDX17		BioGRID	PubMed	Affinity Capture-MS
BioGRID:116162	BioGRID:114404	DDX18		BioGRID	PubMed	Affinity Capture-MS
BioGRID:116162	BioGRID:116387	DDX20		BioGRID	PubMed	Affinity Capture-MS
BioGRID:116162	BioGRID:114625	DDX21		BioGRID	PubMed	Affinity Capture-MS
BioGRID:116162	BioGRID:113649	DDX39B		BioGRID	PubMed	Affinity Capture-MS
BioGRID:116162	BioGRID:108020	DDX3X		BioGRID	PubMed	Affinity Capture-MS
BioGRID:116162	BioGRID:119534	DDX41		BioGRID	PubMed	Affinity Capture-MS
BioGRID:116162	BioGRID:115210	DDX46		BioGRID	PubMed	Affinity Capture-MS
BioGRID:116162	BioGRID:108021	DDX5		BioGRID	PubMed	Affinity Capture-MS
BioGRID:116162	BioGRID:116241	DDX52		BioGRID	PubMed	Affinity Capture-MS
BioGRID:116162	BioGRID:123664	DDX59		BioGRID	PubMed	Affinity Capture-MS
BioGRID:116162	BioGRID:108022	DDX6		BioGRID	PubMed	Affinity Capture-MS
BioGRID:116162	BioGRID:120742	DDX60		BioGRID	PubMed	Affinity Capture-MS
BioGRID:116162	BioGRID:114131	DENR		BioGRID	PubMed	Cross-Linking-MS (XL-MS)
BioGRID:116162	BioGRID:120387	DET1		BioGRID	PubMed	Proximity Label-MS
BioGRID:116162	BioGRID:128354	DHFR2		BioGRID	PubMed	Proximity Label-MS
BioGRID:116162	BioGRID:108029	DHX15		BioGRID	PubMed	Affinity Capture-MS
BioGRID:116162	BioGRID:116571	DHX30		BioGRID	PubMed	Affinity Capture-MS
BioGRID:116162	BioGRID:108025	DHX9		BioGRID	PubMed	Affinity Capture-MS
BioGRID:116162	BioGRID:108073	DIAPH1		BioGRID	PubMed	Affinity Capture-MS
BioGRID:116162	BioGRID:116559	DIS3		BioGRID	PubMed	Affinity Capture-MS
BioGRID:116162	BioGRID:108080	DKC1		BioGRID	PubMed	Affinity Capture-MS
BioGRID:116162	BioGRID:108081	DLAT		BioGRID	PubMed	Affinity Capture-MS
BioGRID:116162	BioGRID:108082	DLD		BioGRID	PubMed	Co-fractionation
BioGRID:116162	BioGRID:120260	DNAAF5		BioGRID	PubMed	Affinity Capture-MS
BioGRID:116162	BioGRID:122183	DNAI2		BioGRID	PubMed	Affinity Capture-MS
BioGRID:116162	BioGRID:109534	DNAJA1		BioGRID	PubMed	Affinity Capture-MS; Proximity Label-MS
BioGRID:116162	BioGRID:115582	DNAJA2		BioGRID	PubMed	Affinity Capture-MS; Co-fractionation; Proximity Label-MS
BioGRID:116162	BioGRID:109569	DNAJB1		BioGRID	PubMed	Affinity Capture-MS; Co-fractionation
BioGRID:116162	BioGRID:120150	DNAJB12		BioGRID	PubMed	Affinity Capture-MS; Proximity Label-MS
BioGRID:116162	BioGRID:123047	DNAJB14		BioGRID	PubMed	Affinity Capture-MS
BioGRID:116162	BioGRID:109533	DNAJB2		BioGRID	PubMed	Proximity Label-MS
BioGRID:116162	BioGRID:116263	DNAJB4		BioGRID	PubMed	Affinity Capture-MS; Co-fractionation; Proximity Label-MS
BioGRID:116162	BioGRID:117350	DNAJB5		BioGRID	PubMed	Affinity Capture-MS; Proximity Label-MS
BioGRID:116162	BioGRID:115360	DNAJB6		BioGRID	PubMed	Affinity Capture-Luminescence; Affinity Capture-MS
BioGRID:116162	BioGRID:127919	DNAJB8		BioGRID	PubMed	Proximity Label-MS
BioGRID:116162	BioGRID:119947	DNAJC10		BioGRID	PubMed	Affinity Capture-MS
BioGRID:116162	BioGRID:116908	DNAJC13		BioGRID	PubMed	Affinity Capture-MS
BioGRID:116162	BioGRID:116926	DNAJC16		BioGRID	PubMed	Affinity Capture-MS
BioGRID:116162	BioGRID:123242	DNAJC5		BioGRID	PubMed	Proximity Label-MS
BioGRID:116162	BioGRID:124554	DNAJC5B		BioGRID	PubMed	Affinity Capture-MS; Proximity Label-MS
BioGRID:116162	BioGRID:113117	DNAJC7		BioGRID	PubMed	Affinity Capture-MS; Proximity Label-MS
BioGRID:116162	BioGRID:115370	DNM1L		BioGRID	PubMed	Affinity Capture-MS
BioGRID:116162	BioGRID:108122	DNM2		BioGRID	PubMed	Affinity Capture-MS
BioGRID:116162	BioGRID:123577	DOCK8		BioGRID	PubMed	Affinity Capture-MS
BioGRID:116162	BioGRID:108163	DSG2		BioGRID	PubMed	Affinity Capture-MS
BioGRID:116162	BioGRID:119380	DUSP13B		BioGRID	PubMed	Affinity Capture-MS
BioGRID:116162	BioGRID:108187	DUT		BioGRID	PubMed	Co-fractionation
BioGRID:116162	BioGRID:108117	DYNC1H1		BioGRID	PubMed	Affinity Capture-MS
BioGRID:116162	BioGRID:108119	DYNC1I2		BioGRID	PubMed	Affinity Capture-MS
BioGRID:116162	BioGRID:119327	DYNC1LI1		BioGRID	PubMed	Affinity Capture-MS
BioGRID:116162	BioGRID:114326	DYRK4		BioGRID	PubMed	Affinity Capture-MS
BioGRID:116162	BioGRID:4383845	E		BioGRID	PubMed	Affinity Capture-MS
BioGRID:116162	BioGRID:108206	E2F4		BioGRID	PubMed	Affinity Capture-MS
BioGRID:116162	BioGRID:116966	ECPAS		BioGRID	PubMed	Affinity Capture-MS
BioGRID:116162	BioGRID:117171	EDC4		BioGRID	PubMed	Affinity Capture-MS
BioGRID:116162	BioGRID:117403	EEF1AKMT3		BioGRID	PubMed	Affinity Capture-MS
BioGRID:116162	BioGRID:108256	EEF1D		BioGRID	PubMed	Affinity Capture-MS
BioGRID:116162	BioGRID:108258	EEF2		BioGRID	PubMed	Affinity Capture-MS; Co-fractionation
BioGRID:116162	BioGRID:114749	EFTUD2		BioGRID	PubMed	Affinity Capture-MS
BioGRID:116162	BioGRID:108276	EGFR		BioGRID	PubMed	PCA
BioGRID:116162	BioGRID:125185	EGLN3		BioGRID	PubMed	Affinity Capture-MS
BioGRID:116162	BioGRID:108285	EIF2S1		BioGRID	PubMed	Affinity Capture-MS
BioGRID:116162	BioGRID:114411	EIF2S2		BioGRID	PubMed	Affinity Capture-RNA
BioGRID:116162	BioGRID:108287	EIF2S3		BioGRID	PubMed	Affinity Capture-MS
BioGRID:116162	BioGRID:114210	EIF3A		BioGRID	PubMed	Affinity Capture-MS
BioGRID:116162	BioGRID:114211	EIF3B		BioGRID	PubMed	Affinity Capture-MS
BioGRID:116162	BioGRID:114212	EIF3C		BioGRID	PubMed	Affinity Capture-MS
BioGRID:116162	BioGRID:114213	EIF3D		BioGRID	PubMed	Affinity Capture-MS
BioGRID:116162	BioGRID:109857	EIF3E		BioGRID	PubMed	Affinity Capture-MS
BioGRID:116162	BioGRID:114214	EIF3F		BioGRID	PubMed	Affinity Capture-MS
BioGRID:116162	BioGRID:114215	EIF3G		BioGRID	PubMed	Affinity Capture-MS
BioGRID:116162	BioGRID:114216	EIF3H		BioGRID	PubMed	Affinity Capture-MS
BioGRID:116162	BioGRID:114217	EIF3I		BioGRID	PubMed	Affinity Capture-MS
BioGRID:116162	BioGRID:114218	EIF3J		BioGRID	PubMed	Cross-Linking-MS (XL-MS)
BioGRID:116162	BioGRID:119516	EIF3L		BioGRID	PubMed	Affinity Capture-MS
BioGRID:116162	BioGRID:115119	EIF4A3		BioGRID	PubMed	Affinity Capture-MS
BioGRID:116162	BioGRID:108296	EIF4G1		BioGRID	PubMed	Affinity Capture-MS
BioGRID:116162	BioGRID:108297	EIF4G2		BioGRID	PubMed	Affinity Capture-MS
BioGRID:116162	BioGRID:115024	EIF5B		BioGRID	PubMed	Affinity Capture-MS
BioGRID:116162	BioGRID:109898	EIF6		BioGRID	PubMed	Proximity Label-MS
BioGRID:116162	BioGRID:108309	ELAVL1		BioGRID	PubMed	Affinity Capture-MS; Co-fractionation
BioGRID:116162	BioGRID:114090	ELP1		BioGRID	PubMed	Affinity Capture-MS
BioGRID:116162	BioGRID:119397	EMC4		BioGRID	PubMed	Affinity Capture-MS
BioGRID:116162	BioGRID:108325	EMD		BioGRID	PubMed	Affinity Capture-MS
BioGRID:116162	BioGRID:118169	EML4		BioGRID	PubMed	Affinity Capture-MS
BioGRID:116162	BioGRID:108340	ENO2		BioGRID	PubMed	Co-fractionation
BioGRID:116162	BioGRID:108341	ENO3		BioGRID	PubMed	Co-fractionation
BioGRID:116162	BioGRID:116021	ENTR1		BioGRID	PubMed	Proximity Label-MS
BioGRID:116162	BioGRID:108347	EP300		BioGRID	PubMed	Affinity Capture-MS
BioGRID:116162	BioGRID:108351	EPB41L2		BioGRID	PubMed	Affinity Capture-MS
BioGRID:116162	BioGRID:113679	EPM2A		BioGRID	PubMed	Affinity Capture-MS
BioGRID:116162	BioGRID:108372	EPRS1		BioGRID	PubMed	Affinity Capture-MS
BioGRID:116162	BioGRID:117666	ERAL1		BioGRID	PubMed	Affinity Capture-MS
BioGRID:116162	BioGRID:108376	ERBB2		BioGRID	PubMed	Two-hybrid
BioGRID:116162	BioGRID:120176	ERCC6L		BioGRID	PubMed	Affinity Capture-MS
BioGRID:116162	BioGRID:108403	ESR1		BioGRID	PubMed	Affinity Capture-MS
BioGRID:116162	BioGRID:116927	ESYT1		BioGRID	PubMed	Affinity Capture-MS
BioGRID:116162	BioGRID:121556	ESYT2		BioGRID	PubMed	Affinity Capture-MS
BioGRID:116162	BioGRID:108408	ETF1		BioGRID	PubMed	Affinity Capture-MS
BioGRID:116162	BioGRID:126340	EVC2		BioGRID	PubMed	Proximity Label-MS
BioGRID:116162	BioGRID:108431	EWSR1		BioGRID	PubMed	Proximity Label-MS
BioGRID:116162	BioGRID:121906	EXOC4		BioGRID	PubMed	Affinity Capture-MS
BioGRID:116162	BioGRID:111403	EXOSC10		BioGRID	PubMed	Affinity Capture-MS
BioGRID:116162	BioGRID:108441	EYA3		BioGRID	PubMed	Affinity Capture-MS
BioGRID:116162	BioGRID:108446	EZH2		BioGRID	PubMed	Affinity Capture-MS
BioGRID:116162	BioGRID:113271	EZR		BioGRID	PubMed	Co-fractionation
BioGRID:116162	BioGRID:108469	FABP5		BioGRID	PubMed	Co-fractionation
BioGRID:116162	BioGRID:116298	FAF1		BioGRID	PubMed	Affinity Capture-MS
BioGRID:116162	BioGRID:116806	FAF2		BioGRID	PubMed	Affinity Capture-MS
BioGRID:116162	BioGRID:120292	FAM120C		BioGRID	PubMed	Proximity Label-MS
BioGRID:116162	BioGRID:121294	FAM20C		BioGRID	PubMed	Affinity Capture-MS
BioGRID:116162	BioGRID:130292	FAM83H		BioGRID	PubMed	Affinity Capture-MS
BioGRID:116162	BioGRID:120511	FANCI		BioGRID	PubMed	Affinity Capture-MS
BioGRID:116162	BioGRID:115462	FARP1		BioGRID	PubMed	Affinity Capture-MS
BioGRID:116162	BioGRID:115189	FARP2		BioGRID	PubMed	Affinity Capture-MS
BioGRID:116162	BioGRID:108488	FASN		BioGRID	PubMed	Affinity Capture-MS; Positive Genetic
BioGRID:116162	BioGRID:108399	FBL		BioGRID	PubMed	Affinity Capture-MS
BioGRID:116162	BioGRID:117626	FBXL4		BioGRID	PubMed	Affinity Capture-MS
BioGRID:116162	BioGRID:117624	FBXL6		BioGRID	PubMed	Affinity Capture-MS
BioGRID:116162	BioGRID:116803	FBXL7		BioGRID	PubMed	Affinity Capture-MS
BioGRID:116162	BioGRID:130316	FBXO43		BioGRID	PubMed	Affinity Capture-MS
BioGRID:116162	BioGRID:108578	FKBP4		BioGRID	PubMed	Affinity Capture-MS; Reconstituted Complex
BioGRID:116162	BioGRID:108579	FKBP5		BioGRID	PubMed	Affinity Capture-MS; Reconstituted Complex
BioGRID:116162	BioGRID:117270	FKBP8		BioGRID	PubMed	Affinity Capture-MS
BioGRID:116162	BioGRID:128366	FLCN		BioGRID	PubMed	Affinity Capture-Western
BioGRID:116162	BioGRID:108605	FLNA		BioGRID	PubMed	Affinity Capture-MS
BioGRID:116162	BioGRID:108606	FLNB		BioGRID	PubMed	Affinity Capture-MS
BioGRID:116162	BioGRID:108621	FN1		BioGRID	PubMed	Affinity Capture-MS
BioGRID:116162	BioGRID:125175	FNIP1		BioGRID	PubMed	Affinity Capture-Western
BioGRID:116162	BioGRID:121650	FNIP2		BioGRID	PubMed	Affinity Capture-Western
BioGRID:116162	BioGRID:128769	FOXK1		BioGRID	PubMed	Affinity Capture-MS
BioGRID:116162	BioGRID:108597	FOXO1		BioGRID	PubMed	Proximity Label-MS
BioGRID:116162	BioGRID:114451	FUBP3		BioGRID	PubMed	Affinity Capture-MS
BioGRID:116162	BioGRID:108797	FUS		BioGRID	PubMed	Affinity Capture-MS
BioGRID:116162	BioGRID:113760	FXR1		BioGRID	PubMed	Affinity Capture-MS
BioGRID:116162	BioGRID:119489	FZR1		BioGRID	PubMed	Affinity Capture-MS
BioGRID:116162	BioGRID:199604	Fbl		BioGRID	PubMed	Affinity Capture-MS
BioGRID:116162	BioGRID:115448	G3BP1		BioGRID	PubMed	Affinity Capture-MS
BioGRID:116162	BioGRID:108868	GAPDH		BioGRID	PubMed	Affinity Capture-Western
BioGRID:116162	BioGRID:117568	GAPVD1		BioGRID	PubMed	Affinity Capture-MS
BioGRID:116162	BioGRID:108888	GART		BioGRID	PubMed	Affinity Capture-MS; Co-fractionation
BioGRID:116162	BioGRID:114268	GBF1		BioGRID	PubMed	Affinity Capture-MS
BioGRID:116162	BioGRID:116181	GCN1		BioGRID	PubMed	Affinity Capture-MS
BioGRID:116162	BioGRID:108933	GDI2		BioGRID	PubMed	Co-fractionation
BioGRID:116162	BioGRID:119102	GEMIN4		BioGRID	PubMed	Affinity Capture-MS
BioGRID:116162	BioGRID:117429	GEMIN5		BioGRID	PubMed	Affinity Capture-MS
BioGRID:116162	BioGRID:108946	GGT1		BioGRID	PubMed	Cross-Linking-MS (XL-MS)
BioGRID:116162	BioGRID:109001	GLO1		BioGRID	PubMed	Co-fractionation
BioGRID:116162	BioGRID:114360	GMPS		BioGRID	PubMed	Affinity Capture-MS; Co-fractionation
BioGRID:116162	BioGRID:117690	GNL3		BioGRID	PubMed	Affinity Capture-MS
BioGRID:116162	BioGRID:109079	GPC1		BioGRID	PubMed	Affinity Capture-MS
BioGRID:116162	BioGRID:109131	GPS1		BioGRID	PubMed	Affinity Capture-MS
BioGRID:116162	BioGRID:109137	GPX4		BioGRID	PubMed	Co-fractionation
BioGRID:116162	BioGRID:109126	GRK4		BioGRID	PubMed	Affinity Capture-MS
BioGRID:116162	BioGRID:123210	GRPEL1		BioGRID	PubMed	Co-fractionation
BioGRID:116162	BioGRID:123751	GRWD1		BioGRID	PubMed	Affinity Capture-MS
BioGRID:116162	BioGRID:109190	GSPT1		BioGRID	PubMed	Affinity Capture-MS
BioGRID:116162	BioGRID:109224	GTF2I		BioGRID	PubMed	Affinity Capture-MS
BioGRID:116162	BioGRID:114739	GTF3C3		BioGRID	PubMed	Affinity Capture-MS
BioGRID:116162	BioGRID:114737	GTF3C5		BioGRID	PubMed	Affinity Capture-MS
BioGRID:116162	BioGRID:117104	GTPBP4		BioGRID	PubMed	Affinity Capture-MS
BioGRID:116162	BioGRID:113927	H2AC14		BioGRID	PubMed	Affinity Capture-MS
BioGRID:116162	BioGRID:113941	H2BC9		BioGRID	PubMed	Proximity Label-MS
BioGRID:116162	BioGRID:119570	HACD3		BioGRID	PubMed	Affinity Capture-MS
BioGRID:116162	BioGRID:109280	HADHA		BioGRID	PubMed	Affinity Capture-MS
BioGRID:116162	BioGRID:109282	HADHB		BioGRID	PubMed	Affinity Capture-MS
BioGRID:116162	BioGRID:119356	HAO2		BioGRID	PubMed	Affinity Capture-MS
BioGRID:116162	BioGRID:114092	HAT1		BioGRID	PubMed	Affinity Capture-MS
BioGRID:116162	BioGRID:115719	HAX1		BioGRID	PubMed	Proximity Label-MS
BioGRID:116162	BioGRID:109315	HDAC1		BioGRID	PubMed	Affinity Capture-MS
BioGRID:116162	BioGRID:109316	HDAC2		BioGRID	PubMed	Affinity Capture-MS
BioGRID:116162	BioGRID:115106	HDAC4		BioGRID	PubMed	Affinity Capture-MS
BioGRID:116162	BioGRID:115330	HDAC6		BioGRID	PubMed	Affinity Capture-MS
BioGRID:116162	BioGRID:120433	HEATR1		BioGRID	PubMed	Affinity Capture-MS
BioGRID:116162	BioGRID:117359	HECTD1		BioGRID	PubMed	Affinity Capture-MS
BioGRID:116162	BioGRID:109320	HELLS		BioGRID	PubMed	Affinity Capture-MS
BioGRID:116162	BioGRID:109341	HINT1		BioGRID	PubMed	Co-fractionation
BioGRID:116162	BioGRID:116149	HNRNPA0		BioGRID	PubMed	Affinity Capture-MS
BioGRID:116162	BioGRID:109420	HNRNPA1		BioGRID	PubMed	Co-fractionation
BioGRID:116162	BioGRID:128670	HNRNPA3		BioGRID	PubMed	Affinity Capture-MS
BioGRID:116162	BioGRID:109423	HNRNPAB		BioGRID	PubMed	Affinity Capture-MS
BioGRID:116162	BioGRID:109425	HNRNPD		BioGRID	PubMed	Affinity Capture-MS
BioGRID:116162	BioGRID:115308	HNRNPDL		BioGRID	PubMed	Affinity Capture-MS; Co-fractionation
BioGRID:116162	BioGRID:109426	HNRNPF		BioGRID	PubMed	Affinity Capture-MS; Co-fractionation
BioGRID:116162	BioGRID:109428	HNRNPH1		BioGRID	PubMed	Affinity Capture-MS
BioGRID:116162	BioGRID:109430	HNRNPH3		BioGRID	PubMed	Co-fractionation
BioGRID:116162	BioGRID:109431	HNRNPK		BioGRID	PubMed	Affinity Capture-MS
BioGRID:116162	BioGRID:109432	HNRNPL		BioGRID	PubMed	Affinity Capture-MS
BioGRID:116162	BioGRID:110751	HNRNPM		BioGRID	PubMed	Affinity Capture-MS
BioGRID:116162	BioGRID:115530	HNRNPR		BioGRID	PubMed	Affinity Capture-MS
BioGRID:116162	BioGRID:116281	HNRNPUL1		BioGRID	PubMed	Affinity Capture-MS
BioGRID:116162	BioGRID:1529627	HNRNPUL2-BSCL2		BioGRID	PubMed	Affinity Capture-MS
BioGRID:116162	BioGRID:116066	HPSE		BioGRID	PubMed	Affinity Capture-MS
BioGRID:116162	BioGRID:109278	HSD17B10		BioGRID	PubMed	Affinity Capture-MS; Co-fractionation
BioGRID:116162	BioGRID:109528	HSD17B4		BioGRID	PubMed	Affinity Capture-MS
BioGRID:116162	BioGRID:123208	HSD3B7		BioGRID	PubMed	Proximity Label-MS
BioGRID:116162	BioGRID:109552	HSP90AA1		BioGRID	PubMed	Affinity Capture-Luminescence; Affinity Capture-MS; Affinity Capture-Western; Cross-Linking-MS (XL-MS); Reconstituted Complex
BioGRID:116162	BioGRID:109555	HSP90AA4P		BioGRID	PubMed	Affinity Capture-MS
BioGRID:116162	BioGRID:610599	HSP90AA5P		BioGRID	PubMed	Affinity Capture-MS
BioGRID:116162	BioGRID:109558	HSP90AB1		BioGRID	PubMed	Affinity Capture-Luminescence; Affinity Capture-MS; Affinity Capture-Western; Co-fractionation; Cross-Linking-MS (XL-MS); Reconstituted Complex
BioGRID:116162	BioGRID:1194477	HSP90AB1		BioGRID	PubMed	Reconstituted Complex
BioGRID:116162	BioGRID:133993	HSP90AB2P		BioGRID	PubMed	Affinity Capture-MS
BioGRID:116162	BioGRID:109559	HSP90AB3P		BioGRID	PubMed	Affinity Capture-MS
BioGRID:116162	BioGRID:576430	HSP90AB4P		BioGRID	PubMed	Affinity Capture-MS
BioGRID:116162	BioGRID:113036	HSP90B1		BioGRID	PubMed	Affinity Capture-MS
BioGRID:116162	BioGRID:1191761	HSPA14		BioGRID	PubMed	Reconstituted Complex
BioGRID:116162	BioGRID:119358	HSPA14		BioGRID	PubMed	Reconstituted Complex
BioGRID:116162	BioGRID:109535	HSPA1A		BioGRID	PubMed	Affinity Capture-MS; Affinity Capture-Western; Co-fractionation; Cross-Linking-MS (XL-MS); Proximity Label-MS
BioGRID:116162	BioGRID:109536	HSPA1B		BioGRID	PubMed	Affinity Capture-MS; Co-fractionation; Two-hybrid
BioGRID:116162	BioGRID:109537	HSPA1L		BioGRID	PubMed	Proximity Label-MS
BioGRID:116162	BioGRID:109538	HSPA2		BioGRID	PubMed	Affinity Capture-MS; Co-fractionation
BioGRID:116162	BioGRID:109540	HSPA4		BioGRID	PubMed	Affinity Capture-MS; Affinity Capture-Western; Co-fractionation; Reconstituted Complex
BioGRID:116162	BioGRID:116500	HSPA4L		BioGRID	PubMed	Affinity Capture-MS
BioGRID:116162	BioGRID:109541	HSPA5		BioGRID	PubMed	Affinity Capture-MS; Co-fractionation
BioGRID:116162	BioGRID:109542	HSPA6		BioGRID	PubMed	Affinity Capture-MS
BioGRID:116162	BioGRID:109544	HSPA8		BioGRID	PubMed	Affinity Capture-MS; Affinity Capture-Western; Co-fractionation; Far Western; Reconstituted Complex
BioGRID:116162	BioGRID:109545	HSPA9		BioGRID	PubMed	Affinity Capture-MS
BioGRID:116162	BioGRID:109547	HSPB1		BioGRID	PubMed	Affinity Capture-MS; Co-fractionation
BioGRID:116162	BioGRID:109561	HSPD1		BioGRID	PubMed	Affinity Capture-MS; Co-fractionation
BioGRID:116162	BioGRID:109568	HSPE1		BioGRID	PubMed	Co-fractionation
BioGRID:116162	BioGRID:116022	HSPH1		BioGRID	PubMed	Affinity Capture-MS; Co-fractionation
BioGRID:116162	BioGRID:115385	HUWE1		BioGRID	PubMed	Affinity Capture-MS
BioGRID:116162	BioGRID:115780	HYOU1		BioGRID	PubMed	Affinity Capture-MS
BioGRID:116162	BioGRID:200455	Hsp90aa1		BioGRID	PubMed	Two-hybrid
BioGRID:116162	BioGRID:246629	Hspa8		BioGRID	PubMed	Two-hybrid
BioGRID:116162	BioGRID:200268	Htt		BioGRID	PubMed	Affinity Capture-MS
BioGRID:116162	BioGRID:109605	IARS1		BioGRID	PubMed	Affinity Capture-MS
BioGRID:116162	BioGRID:109645	IDH3A		BioGRID	PubMed	Affinity Capture-MS
BioGRID:116162	BioGRID:109646	IDH3B		BioGRID	PubMed	Affinity Capture-MS
BioGRID:116162	BioGRID:115681	IFITM3		BioGRID	PubMed	Affinity Capture-MS
BioGRID:116162	BioGRID:117589	IFT172		BioGRID	PubMed	Affinity Capture-MS
BioGRID:116162	BioGRID:109698	IGBP1		BioGRID	PubMed	Co-fractionation
BioGRID:116162	BioGRID:115886	IGF2BP1		BioGRID	PubMed	Affinity Capture-MS
BioGRID:116162	BioGRID:109821	ILF2		BioGRID	PubMed	Affinity Capture-MS
BioGRID:116162	BioGRID:109822	ILF3		BioGRID	PubMed	Affinity Capture-MS
BioGRID:116162	BioGRID:109824	ILK		BioGRID	PubMed	Affinity Capture-MS
BioGRID:116162	BioGRID:116185	IMMT		BioGRID	PubMed	Affinity Capture-MS
BioGRID:116162	BioGRID:109850	INSIG1		BioGRID	PubMed	Affinity Capture-MS
BioGRID:116162	BioGRID:119325	INSIG2		BioGRID	PubMed	Affinity Capture-MS
BioGRID:116162	BioGRID:119368	IPO11		BioGRID	PubMed	Affinity Capture-MS
BioGRID:116162	BioGRID:122828	IPO4		BioGRID	PubMed	Affinity Capture-MS
BioGRID:116162	BioGRID:110041	IPO5		BioGRID	PubMed	Affinity Capture-MS
BioGRID:116162	BioGRID:115782	IPO7		BioGRID	PubMed	Affinity Capture-MS
BioGRID:116162	BioGRID:115781	IPO8		BioGRID	PubMed	Affinity Capture-MS
BioGRID:116162	BioGRID:120830	IPO9		BioGRID	PubMed	Affinity Capture-MS
BioGRID:116162	BioGRID:114353	IQGAP1		BioGRID	PubMed	Affinity Capture-MS
BioGRID:116162	BioGRID:109863	IRAK1		BioGRID	PubMed	Affinity Capture-MS; Affinity Capture-Western
BioGRID:116162	BioGRID:131797	IRF2BP2		BioGRID	PubMed	Co-fractionation
BioGRID:116162	BioGRID:114048	IRS4		BioGRID	PubMed	Affinity Capture-MS
BioGRID:116162	BioGRID:109883	ITGA4		BioGRID	PubMed	Affinity Capture-MS
BioGRID:116162	BioGRID:109909	ITPA		BioGRID	PubMed	Co-fractionation
BioGRID:116162	BioGRID:109938	KARS1		BioGRID	PubMed	Affinity Capture-MS
BioGRID:116162	BioGRID:109959	KCNH2		BioGRID	PubMed	Affinity Capture-MS
BioGRID:116162	BioGRID:114580	KCNQ4		BioGRID	PubMed	Affinity Capture-Western
BioGRID:116162	BioGRID:123803	KCTD10		BioGRID	PubMed	Affinity Capture-MS
BioGRID:116162	BioGRID:116667	KDM1A		BioGRID	PubMed	Affinity Capture-MS; Proximity Label-MS
BioGRID:116162	BioGRID:115900	KHDRBS1		BioGRID	PubMed	Affinity Capture-MS
BioGRID:116162	BioGRID:115185	KIAA0753		BioGRID	PubMed	Proximity Label-MS
BioGRID:116162	BioGRID:110030	KIF11		BioGRID	PubMed	Affinity Capture-MS
BioGRID:116162	BioGRID:109997	KIF2A		BioGRID	PubMed	Affinity Capture-MS
BioGRID:116162	BioGRID:129210	KLHL34		BioGRID	PubMed	Affinity Capture-MS
BioGRID:116162	BioGRID:110036	KPNA2		BioGRID	PubMed	Affinity Capture-MS
BioGRID:116162	BioGRID:117163	KPNA6		BioGRID	PubMed	Affinity Capture-MS
BioGRID:116162	BioGRID:110035	KPNB1		BioGRID	PubMed	Affinity Capture-MS
BioGRID:116162	BioGRID:201048	Ksr1		BioGRID	PubMed	Affinity Capture-MS
BioGRID:116162	BioGRID:120336	LAMTOR1		BioGRID	PubMed	Proximity Label-MS
BioGRID:116162	BioGRID:119584	LARS1		BioGRID	PubMed	Affinity Capture-MS
BioGRID:116162	BioGRID:123620	LAS1L		BioGRID	PubMed	Affinity Capture-MS
BioGRID:116162	BioGRID:110122	LBR		BioGRID	PubMed	Affinity Capture-MS
BioGRID:116162	BioGRID:110124	LCK		BioGRID	PubMed	Proximity Label-MS
BioGRID:116162	BioGRID:110141	LDLR		BioGRID	PubMed	Positive Genetic
BioGRID:116162	BioGRID:110168	LIG3		BioGRID	PubMed	Cross-Linking-MS (XL-MS)
BioGRID:116162	BioGRID:110185	LMAN1		BioGRID	PubMed	Proximity Label-MS
BioGRID:116162	BioGRID:110186	LMNA		BioGRID	PubMed	Affinity Capture-MS
BioGRID:116162	BioGRID:110187	LMNB1		BioGRID	PubMed	Affinity Capture-MS
BioGRID:116162	BioGRID:124281	LMNB2		BioGRID	PubMed	Affinity Capture-MS
BioGRID:116162	BioGRID:110191	LMO2		BioGRID	PubMed	Two-hybrid
BioGRID:116162	BioGRID:114762	LONP1		BioGRID	PubMed	Affinity Capture-MS
BioGRID:116162	BioGRID:110201	LOXL2		BioGRID	PubMed	Affinity Capture-MS
BioGRID:116162	BioGRID:107423	LRBA		BioGRID	PubMed	Affinity Capture-MS
BioGRID:116162	BioGRID:115432	LRPPRC		BioGRID	PubMed	Affinity Capture-MS
BioGRID:116162	BioGRID:120770	LRRC40		BioGRID	PubMed	Affinity Capture-MS
BioGRID:116162	BioGRID:121540	LRRC47		BioGRID	PubMed	Affinity Capture-MS
BioGRID:116162	BioGRID:120649	LRRC59		BioGRID	PubMed	Affinity Capture-MS
BioGRID:116162	BioGRID:131158	LRRC9		BioGRID	PubMed	Cross-Linking-MS (XL-MS)
BioGRID:116162	BioGRID:125700	LRRK2		BioGRID	PubMed	Affinity Capture-MS; Reconstituted Complex
BioGRID:116162	BioGRID:4383846	M		BioGRID	PubMed	Affinity Capture-MS; Proximity Label-MS
BioGRID:116162	BioGRID:116121	MAGED2		BioGRID	PubMed	Affinity Capture-MS
BioGRID:116162	BioGRID:120498	MAP1S		BioGRID	PubMed	Affinity Capture-MS
BioGRID:116162	BioGRID:111591	MAP2K2		BioGRID	PubMed	Affinity Capture-MS
BioGRID:116162	BioGRID:111595	MAP2K7		BioGRID	PubMed	Affinity Capture-MS
BioGRID:116162	BioGRID:107719	MAP3K8		BioGRID	PubMed	Two-hybrid
BioGRID:116162	BioGRID:116354	MAP4K1		BioGRID	PubMed	Affinity Capture-MS
BioGRID:116162	BioGRID:128827	MAPK15		BioGRID	PubMed	Affinity Capture-MS
BioGRID:116162	BioGRID:111583	MAPK6		BioGRID	PubMed	Affinity Capture-MS
BioGRID:116162	BioGRID:110308	MAPT		BioGRID	PubMed	Affinity Capture-MS; Proximity Label-MS
BioGRID:116162	BioGRID:110311	MARS1		BioGRID	PubMed	Affinity Capture-MS
BioGRID:116162	BioGRID:110314	MAT2A		BioGRID	PubMed	Affinity Capture-MS
BioGRID:116162	BioGRID:110339	MCM2		BioGRID	PubMed	Affinity Capture-MS
BioGRID:116162	BioGRID:110340	MCM3		BioGRID	PubMed	Affinity Capture-MS
BioGRID:116162	BioGRID:110341	MCM4		BioGRID	PubMed	Affinity Capture-MS
BioGRID:116162	BioGRID:110342	MCM5		BioGRID	PubMed	Affinity Capture-MS
BioGRID:116162	BioGRID:110343	MCM6		BioGRID	PubMed	Affinity Capture-MS
BioGRID:116162	BioGRID:110344	MCM7		BioGRID	PubMed	Affinity Capture-MS
BioGRID:116162	BioGRID:116804	MDN1		BioGRID	PubMed	Affinity Capture-MS
BioGRID:116162	BioGRID:110363	ME1		BioGRID	PubMed	Co-fractionation
BioGRID:116162	BioGRID:121744	METTL14		BioGRID	PubMed	Affinity Capture-MS
BioGRID:116162	BioGRID:121139	METTL3		BioGRID	PubMed	Affinity Capture-MS
BioGRID:116162	BioGRID:115255	MFN2		BioGRID	PubMed	Proximity Label-MS
BioGRID:116162	BioGRID:117142	MKRN2		BioGRID	PubMed	Affinity Capture-MS
BioGRID:116162	BioGRID:113752	MLF2		BioGRID	PubMed	Affinity Capture-Luminescence; Affinity Capture-MS
BioGRID:116162	BioGRID:120527	MOB1A		BioGRID	PubMed	Affinity Capture-MS
BioGRID:116162	BioGRID:127181	MOB3C		BioGRID	PubMed	Affinity Capture-MS
BioGRID:116162	BioGRID:110501	MRE11		BioGRID	PubMed	Affinity Capture-MS
BioGRID:116162	BioGRID:110573	MSH2		BioGRID	PubMed	Affinity Capture-MS
BioGRID:116162	BioGRID:125873	MSI2		BioGRID	PubMed	Co-fractionation
BioGRID:116162	BioGRID:110584	MSN		BioGRID	PubMed	Co-fractionation
BioGRID:116162	BioGRID:114652	MTA2		BioGRID	PubMed	Affinity Capture-MS
BioGRID:116162	BioGRID:117286	MTCH1		BioGRID	PubMed	Proximity Label-MS
BioGRID:116162	BioGRID:117287	MTCH2		BioGRID	PubMed	Affinity Capture-MS; Proximity Label-MS
BioGRID:116162	BioGRID:110622	MTHFD1		BioGRID	PubMed	Affinity Capture-MS
BioGRID:116162	BioGRID:110630	MTM1		BioGRID	PubMed	Affinity Capture-MS
BioGRID:116162	BioGRID:122168	MTMR14		BioGRID	PubMed	Affinity Capture-MS
BioGRID:116162	BioGRID:114559	MTMR7		BioGRID	PubMed	Affinity Capture-MS
BioGRID:116162	BioGRID:120753	MTMR8		BioGRID	PubMed	Affinity Capture-MS
BioGRID:116162	BioGRID:108757	MTOR		BioGRID	PubMed	Affinity Capture-MS
BioGRID:116162	BioGRID:117064	MTREX		BioGRID	PubMed	Affinity Capture-MS
BioGRID:116162	BioGRID:115770	MYBBP1A		BioGRID	PubMed	Affinity Capture-MS
BioGRID:116162	BioGRID:110713	MYH10		BioGRID	PubMed	Affinity Capture-MS
BioGRID:116162	BioGRID:115871	MYL12A		BioGRID	PubMed	Affinity Capture-MS
BioGRID:116162	BioGRID:204968	Mapk13		BioGRID	PubMed	Affinity Capture-MS
BioGRID:116162	BioGRID:4383847	N		BioGRID	PubMed	Affinity Capture-MS; Proximity Label-MS
BioGRID:116162	BioGRID:123146	NAA15		BioGRID	PubMed	Affinity Capture-MS
BioGRID:116162	BioGRID:122921	NAA40		BioGRID	PubMed	Proximity Label-MS
BioGRID:116162	BioGRID:115438	NAMPT		BioGRID	PubMed	Affinity Capture-MS
BioGRID:116162	BioGRID:110754	NAP1L1		BioGRID	PubMed	Affinity Capture-MS
BioGRID:116162	BioGRID:110757	NAP1L4		BioGRID	PubMed	Affinity Capture-MS
BioGRID:116162	BioGRID:110759	NASP		BioGRID	PubMed	Co-fractionation
BioGRID:116162	BioGRID:120521	NAT10		BioGRID	PubMed	Affinity Capture-MS
BioGRID:116162	BioGRID:110253	NBR1		BioGRID	PubMed	Proximity Label-MS
BioGRID:116162	BioGRID:115246	NCAPD2		BioGRID	PubMed	Affinity Capture-MS
BioGRID:116162	BioGRID:122089	NCAPG		BioGRID	PubMed	Affinity Capture-MS
BioGRID:116162	BioGRID:110766	NCBP1		BioGRID	PubMed	Affinity Capture-MS
BioGRID:116162	BioGRID:116003	NCKAP1		BioGRID	PubMed	Affinity Capture-MS
BioGRID:116162	BioGRID:110799	NDUFS1		BioGRID	PubMed	Affinity Capture-MS
BioGRID:116162	BioGRID:110783	NEB		BioGRID	PubMed	Cross-Linking-MS (XL-MS)
BioGRID:116162	BioGRID:129755	NEK8		BioGRID	PubMed	Proximity Label-MS
BioGRID:116162	BioGRID:124876	NEK9		BioGRID	PubMed	Affinity Capture-MS
BioGRID:116162	BioGRID:117421	NELFB		BioGRID	PubMed	Affinity Capture-MS
BioGRID:116162	BioGRID:119572	NELFCD		BioGRID	PubMed	Affinity Capture-MS
BioGRID:116162	BioGRID:131892	NHLRC2		BioGRID	PubMed	Proximity Label-MS
BioGRID:116162	BioGRID:121002	NKRF		BioGRID	PubMed	Affinity Capture-MS
BioGRID:116162	BioGRID:125965	NLRP5		BioGRID	PubMed	Affinity Capture-MS
BioGRID:116162	BioGRID:576341	NME1-NME2		BioGRID	PubMed	Co-fractionation
BioGRID:116162	BioGRID:110895	NME2		BioGRID	PubMed	Affinity Capture-MS; Co-fractionation
BioGRID:116162	BioGRID:122508	NOC4L		BioGRID	PubMed	Affinity Capture-MS
BioGRID:116162	BioGRID:117426	NOL11		BioGRID	PubMed	Affinity Capture-MS
BioGRID:116162	BioGRID:116991	NOMO1		BioGRID	PubMed	Affinity Capture-MS
BioGRID:116162	BioGRID:110904	NONO		BioGRID	PubMed	Affinity Capture-MS
BioGRID:116162	BioGRID:110902	NOP2		BioGRID	PubMed	Affinity Capture-MS
BioGRID:116162	BioGRID:115783	NOP56		BioGRID	PubMed	Affinity Capture-MS
BioGRID:116162	BioGRID:119631	NOP58		BioGRID	PubMed	Affinity Capture-MS
BioGRID:116162	BioGRID:110906	NOS2		BioGRID	PubMed	Affinity Capture-MS
BioGRID:116162	BioGRID:122660	NOX5		BioGRID	PubMed	Affinity Capture-MS
BioGRID:116162	BioGRID:110924	NPAT		BioGRID	PubMed	Affinity Capture-Western
BioGRID:116162	BioGRID:129286	NPHP4		BioGRID	PubMed	Proximity Label-MS
BioGRID:116162	BioGRID:110929	NPM1		BioGRID	PubMed	Co-fractionation
BioGRID:116162	BioGRID:115885	NPRL2		BioGRID	PubMed	Affinity Capture-MS
BioGRID:116162	BioGRID:113034	NR2C2		BioGRID	PubMed	Affinity Capture-MS
BioGRID:116162	BioGRID:1171913	NR3C1		BioGRID	PubMed	Reconstituted Complex
BioGRID:116162	BioGRID:131044	NRBP2		BioGRID	PubMed	Affinity Capture-MS
BioGRID:116162	BioGRID:110960	NSF		BioGRID	PubMed	Affinity Capture-MS
BioGRID:116162	BioGRID:124011	NTPCR		BioGRID	PubMed	Affinity Capture-MS
BioGRID:116162	BioGRID:110969	NTRK1		BioGRID	PubMed	Affinity Capture-MS; Proximity Label-MS
BioGRID:116162	BioGRID:115950	NUDC		BioGRID	PubMed	Affinity Capture-MS
BioGRID:116162	BioGRID:116237	NUDT21		BioGRID	PubMed	Affinity Capture-MS
BioGRID:116162	BioGRID:121386	NUP107		BioGRID	PubMed	Affinity Capture-MS
BioGRID:116162	BioGRID:120864	NUP133		BioGRID	PubMed	Affinity Capture-MS
BioGRID:116162	BioGRID:115297	NUP153		BioGRID	PubMed	Affinity Capture-MS
BioGRID:116162	BioGRID:114990	NUP155		BioGRID	PubMed	Affinity Capture-MS
BioGRID:116162	BioGRID:116879	NUP160		BioGRID	PubMed	Affinity Capture-MS
BioGRID:116162	BioGRID:117058	NUP188		BioGRID	PubMed	Affinity Capture-MS
BioGRID:116162	BioGRID:116777	NUP205		BioGRID	PubMed	Affinity Capture-MS
BioGRID:116162	BioGRID:116831	NUP210		BioGRID	PubMed	Affinity Capture-MS
BioGRID:116162	BioGRID:113717	NUP214		BioGRID	PubMed	Affinity Capture-MS
BioGRID:116162	BioGRID:117165	NUP62		BioGRID	PubMed	Affinity Capture-MS
BioGRID:116162	BioGRID:122985	NUP85		BioGRID	PubMed	Affinity Capture-MS
BioGRID:116162	BioGRID:115041	NUP93		BioGRID	PubMed	Affinity Capture-MS
BioGRID:116162	BioGRID:110982	NUP98		BioGRID	PubMed	Affinity Capture-MS
BioGRID:116162	BioGRID:114055	OFD1		BioGRID	PubMed	Proximity Label-MS
BioGRID:116162	BioGRID:114049	OGT		BioGRID	PubMed	Reconstituted Complex
BioGRID:116162	BioGRID:118917	OLA1		BioGRID	PubMed	Co-fractionation
BioGRID:116162	BioGRID:4383850	ORF1ab		BioGRID	PubMed	Affinity Capture-MS
BioGRID:116162	BioGRID:4383864	ORF1ab		BioGRID	PubMed	Affinity Capture-MS; Proximity Label-MS
BioGRID:116162	BioGRID:4383863	ORF1ab		BioGRID	PubMed	Proximity Label-MS
BioGRID:116162	BioGRID:4383862	ORF1ab		BioGRID	PubMed	Affinity Capture-MS; Proximity Label-MS
BioGRID:116162	BioGRID:4383861	ORF1ab		BioGRID	PubMed	Affinity Capture-MS; Proximity Label-MS
BioGRID:116162	BioGRID:4383860	ORF1ab		BioGRID	PubMed	Proximity Label-MS
BioGRID:116162	BioGRID:4383868	ORF3a		BioGRID	PubMed	Affinity Capture-MS
BioGRID:116162	BioGRID:4383918	ORF3b		BioGRID	PubMed	Affinity Capture-MS
BioGRID:116162	BioGRID:4383873	ORF8		BioGRID	PubMed	Affinity Capture-MS
BioGRID:116162	BioGRID:120112	OTUD4		BioGRID	PubMed	Proximity Label-MS
BioGRID:116162	BioGRID:111073	P4HB		BioGRID	PubMed	Affinity Capture-MS
BioGRID:116162	BioGRID:117939	PABPC1		BioGRID	PubMed	Affinity Capture-MS
BioGRID:116162	BioGRID:126421	PACRG		BioGRID	PubMed	Affinity Capture-MS
BioGRID:116162	BioGRID:115852	PAICS		BioGRID	PubMed	Affinity Capture-MS
BioGRID:116162	BioGRID:116386	PALM2AKAP2		BioGRID	PubMed	Cross-Linking-MS (XL-MS)
BioGRID:116162	BioGRID:106652	PARP1		BioGRID	PubMed	Affinity Capture-MS; Proximity Label-MS
BioGRID:116162	BioGRID:111126	PCBP1		BioGRID	PubMed	Affinity Capture-MS; Co-fractionation
BioGRID:116162	BioGRID:111127	PCBP2		BioGRID	PubMed	Affinity Capture-MS; Co-fractionation
BioGRID:116162	BioGRID:111132	PCDH7		BioGRID	PubMed	Proximity Label-MS
BioGRID:116162	BioGRID:116633	PDCD11		BioGRID	PubMed	Affinity Capture-MS
BioGRID:116162	BioGRID:115332	PDCD6IP		BioGRID	PubMed	Affinity Capture-MS
BioGRID:116162	BioGRID:111188	PDHB		BioGRID	PubMed	Affinity Capture-MS
BioGRID:116162	BioGRID:115434	PDIA6		BioGRID	PubMed	Affinity Capture-MS
BioGRID:116162	BioGRID:111190	PDK2		BioGRID	PubMed	Affinity Capture-MS
BioGRID:116162	BioGRID:111191	PDK3		BioGRID	PubMed	Affinity Capture-MS
BioGRID:116162	BioGRID:116848	PDS5A		BioGRID	PubMed	Affinity Capture-MS
BioGRID:116162	BioGRID:116681	PDXDC1		BioGRID	PubMed	Affinity Capture-MS
BioGRID:116162	BioGRID:111076	PEBP1		BioGRID	PubMed	Co-fractionation
BioGRID:116162	BioGRID:117973	PELP1		BioGRID	PubMed	Affinity Capture-MS
BioGRID:116162	BioGRID:117040	PES1		BioGRID	PubMed	Affinity Capture-MS
BioGRID:116162	BioGRID:128154	PGAM5		BioGRID	PubMed	Affinity Capture-MS
BioGRID:116162	BioGRID:111251	PGK1		BioGRID	PubMed	Co-fractionation
BioGRID:116162	BioGRID:111257	PGM3		BioGRID	PubMed	Co-fractionation
BioGRID:116162	BioGRID:129694	PGP		BioGRID	PubMed	Co-fractionation
BioGRID:116162	BioGRID:676458	PGR		BioGRID	PubMed	Reconstituted Complex
BioGRID:116162	BioGRID:111264	PHB1		BioGRID	PubMed	Affinity Capture-MS
BioGRID:116162	BioGRID:124022	PHF6		BioGRID	PubMed	Affinity Capture-MS
BioGRID:116162	BioGRID:117618	PHGDH		BioGRID	PubMed	Affinity Capture-MS; Co-fractionation
BioGRID:116162	BioGRID:113902	PICALM		BioGRID	PubMed	Affinity Capture-MS
BioGRID:116162	BioGRID:120343	PIH1D1		BioGRID	PubMed	Affinity Capture-MS
BioGRID:116162	BioGRID:119059	PIK3R4		BioGRID	PubMed	Affinity Capture-MS
BioGRID:116162	BioGRID:122376	PINK1		BioGRID	PubMed	Affinity Capture-MS
BioGRID:116162	BioGRID:124837	PKDCC		BioGRID	PubMed	Affinity Capture-MS
BioGRID:116162	BioGRID:111332	PKM		BioGRID	PubMed	Affinity Capture-MS
BioGRID:116162	BioGRID:111572	PKN2		BioGRID	PubMed	Affinity Capture-MS
BioGRID:116162	BioGRID:111355	PLEC		BioGRID	PubMed	Affinity Capture-MS
BioGRID:116162	BioGRID:111370	PLRG1		BioGRID	PubMed	Affinity Capture-MS
BioGRID:116162	BioGRID:111372	PLS3		BioGRID	PubMed	Affinity Capture-MS; Co-fractionation
BioGRID:116162	BioGRID:111412	PNN		BioGRID	PubMed	Affinity Capture-MS
BioGRID:116162	BioGRID:127291	PNPLA5		BioGRID	PubMed	Affinity Capture-MS
BioGRID:116162	BioGRID:111418	POLA1		BioGRID	PubMed	Affinity Capture-MS
BioGRID:116162	BioGRID:111420	POLD1		BioGRID	PubMed	Affinity Capture-MS
BioGRID:116162	BioGRID:111426	POLR2A		BioGRID	PubMed	Affinity Capture-MS
BioGRID:116162	BioGRID:111427	POLR2B		BioGRID	PubMed	Affinity Capture-MS
BioGRID:116162	BioGRID:111428	POLR2C		BioGRID	PubMed	Proximity Label-MS
BioGRID:116162	BioGRID:117417	POT1		BioGRID	PubMed	Two-hybrid
BioGRID:116162	BioGRID:111447	POU2F1		BioGRID	PubMed	Affinity Capture-Western
BioGRID:116162	BioGRID:111460	PPA1		BioGRID	PubMed	Co-fractionation
BioGRID:116162	BioGRID:117979	PPA2		BioGRID	PubMed	Co-fractionation
BioGRID:116162	BioGRID:111466	PPEF2		BioGRID	PubMed	Proximity Label-MS
BioGRID:116162	BioGRID:111477	PPID		BioGRID	PubMed	Co-fractionation
BioGRID:116162	BioGRID:126308	PPM1M		BioGRID	PubMed	Affinity Capture-MS
BioGRID:116162	BioGRID:111495	PPP1CC		BioGRID	PubMed	Affinity Capture-MS
BioGRID:116162	BioGRID:111510	PPP2R1A		BioGRID	PubMed	Affinity Capture-MS
BioGRID:116162	BioGRID:120803	PPP4R3A		BioGRID	PubMed	Affinity Capture-MS
BioGRID:116162	BioGRID:111528	PPP5C		BioGRID	PubMed	Affinity Capture-MS; Affinity Capture-Western
BioGRID:116162	BioGRID:120579	PPP6R3		BioGRID	PubMed	Affinity Capture-MS
BioGRID:116162	BioGRID:111530	PPT1		BioGRID	PubMed	Affinity Capture-MS
BioGRID:116162	BioGRID:114956	PRDX6		BioGRID	PubMed	Affinity Capture-MS
BioGRID:116162	BioGRID:111548	PRIM2		BioGRID	PubMed	Affinity Capture-MS
BioGRID:116162	BioGRID:111555	PRKACG		BioGRID	PubMed	Affinity Capture-MS
BioGRID:116162	BioGRID:119791	PRKAG3		BioGRID	PubMed	Affinity Capture-MS
BioGRID:116162	BioGRID:111562	PRKAR2A		BioGRID	PubMed	Affinity Capture-MS
BioGRID:116162	BioGRID:111568	PRKCG		BioGRID	PubMed	Affinity Capture-MS
BioGRID:116162	BioGRID:111577	PRKDC		BioGRID	PubMed	Affinity Capture-MS
BioGRID:116162	BioGRID:111105	PRKN		BioGRID	PubMed	Affinity Capture-MS; Proximity Label-MS
BioGRID:116162	BioGRID:115491	PRMT3		BioGRID	PubMed	Affinity Capture-MS
BioGRID:116162	BioGRID:111606	PRNP		BioGRID	PubMed	Affinity Capture-MS; Affinity Capture-Western; Reconstituted Complex
BioGRID:116162	BioGRID:118151	PRPF19		BioGRID	PubMed	Affinity Capture-MS
BioGRID:116162	BioGRID:114576	PRPF4		BioGRID	PubMed	Affinity Capture-MS
BioGRID:116162	BioGRID:117298	PRPF6		BioGRID	PubMed	Affinity Capture-MS
BioGRID:116162	BioGRID:115842	PRPF8		BioGRID	PubMed	Affinity Capture-MS; Proximity Label-MS
BioGRID:116162	BioGRID:111657	PSMA3		BioGRID	PubMed	Affinity Capture-MS
BioGRID:116162	BioGRID:111662	PSMB1		BioGRID	PubMed	Affinity Capture-MS
BioGRID:116162	BioGRID:111673	PSMC1		BioGRID	PubMed	Affinity Capture-MS
BioGRID:116162	BioGRID:111674	PSMC2		BioGRID	PubMed	Affinity Capture-MS
BioGRID:116162	BioGRID:111675	PSMC3		BioGRID	PubMed	Affinity Capture-MS; Co-fractionation
BioGRID:116162	BioGRID:111677	PSMC4		BioGRID	PubMed	Affinity Capture-MS
BioGRID:116162	BioGRID:111678	PSMC5		BioGRID	PubMed	Affinity Capture-MS; Affinity Capture-Western
BioGRID:116162	BioGRID:111679	PSMC6		BioGRID	PubMed	Affinity Capture-MS; Co-fractionation
BioGRID:116162	BioGRID:111680	PSMD1		BioGRID	PubMed	Affinity Capture-MS; Affinity Capture-Western
BioGRID:116162	BioGRID:111689	PSMD11		BioGRID	PubMed	Affinity Capture-MS
BioGRID:116162	BioGRID:111690	PSMD12		BioGRID	PubMed	Affinity Capture-MS
BioGRID:116162	BioGRID:111691	PSMD13		BioGRID	PubMed	Affinity Capture-MS
BioGRID:116162	BioGRID:115508	PSMD14		BioGRID	PubMed	Affinity Capture-MS
BioGRID:116162	BioGRID:111681	PSMD2		BioGRID	PubMed	Affinity Capture-MS; Affinity Capture-Western
BioGRID:116162	BioGRID:111682	PSMD3		BioGRID	PubMed	Affinity Capture-MS
BioGRID:116162	BioGRID:115195	PSMD6		BioGRID	PubMed	Affinity Capture-MS; Affinity Capture-Western
BioGRID:116162	BioGRID:111685	PSMD7		BioGRID	PubMed	Affinity Capture-MS
BioGRID:116162	BioGRID:111686	PSMD8		BioGRID	PubMed	Affinity Capture-MS
BioGRID:116162	BioGRID:115492	PSME3		BioGRID	PubMed	Affinity Capture-MS
BioGRID:116162	BioGRID:121796	PTBP2		BioGRID	PubMed	Affinity Capture-MS
BioGRID:116162	BioGRID:111700	PTEN		BioGRID	PubMed	Affinity Capture-MS
BioGRID:116162	BioGRID:115952	PTGES3		BioGRID	PubMed	Co-fractionation
BioGRID:116162	BioGRID:111719	PTK2		BioGRID	PubMed	Affinity Capture-MS
BioGRID:116162	BioGRID:111745	PTPN11		BioGRID	PubMed	Affinity Capture-MS
BioGRID:116162	BioGRID:111748	PTPN14		BioGRID	PubMed	Affinity Capture-MS
BioGRID:116162	BioGRID:117693	PTPN18		BioGRID	PubMed	Affinity Capture-MS
BioGRID:116162	BioGRID:117430	PTPN23		BioGRID	PubMed	Affinity Capture-MS
BioGRID:116162	BioGRID:111744	PTPN9		BioGRID	PubMed	Affinity Capture-MS
BioGRID:116162	BioGRID:116502	PUF60		BioGRID	PubMed	Affinity Capture-MS
BioGRID:116162	BioGRID:115050	PUM1		BioGRID	PubMed	Affinity Capture-MS
BioGRID:116162	BioGRID:111780	PWP2		BioGRID	PubMed	Affinity Capture-MS
BioGRID:116162	BioGRID:31035	PWP2		BioGRID	PubMed	Synthetic Growth Defect; Synthetic Rescue
BioGRID:116162	BioGRID:111789	PYCR1		BioGRID	PubMed	Affinity Capture-MS
BioGRID:116162	BioGRID:118962	PYCR2		BioGRID	PubMed	Affinity Capture-MS
BioGRID:116162	BioGRID:111797	QARS1		BioGRID	PubMed	Affinity Capture-MS
BioGRID:116162	BioGRID:114299	RAB11A		BioGRID	PubMed	Affinity Capture-MS
BioGRID:116162	BioGRID:111816	RAB5C		BioGRID	PubMed	Affinity Capture-MS
BioGRID:116162	BioGRID:113624	RAB7A		BioGRID	PubMed	Affinity Capture-MS
BioGRID:116162	BioGRID:115671	RACK1		BioGRID	PubMed	Affinity Capture-MS
BioGRID:116162	BioGRID:111822	RAD21		BioGRID	PubMed	Affinity Capture-MS
BioGRID:116162	BioGRID:115417	RAD50		BioGRID	PubMed	Affinity Capture-MS
BioGRID:116162	BioGRID:116575	RALY		BioGRID	PubMed	Affinity Capture-MS
BioGRID:116162	BioGRID:111837	RAN		BioGRID	PubMed	Co-fractionation
BioGRID:116162	BioGRID:111839	RANBP2		BioGRID	PubMed	Affinity Capture-MS
BioGRID:116162	BioGRID:111840	RANGAP1		BioGRID	PubMed	Affinity Capture-MS
BioGRID:116162	BioGRID:111852	RARS1		BioGRID	PubMed	Affinity Capture-MS
BioGRID:116162	BioGRID:111863	RBBP4		BioGRID	PubMed	Affinity Capture-MS
BioGRID:116162	BioGRID:115700	RBM14		BioGRID	PubMed	Affinity Capture-MS
BioGRID:116162	BioGRID:127585	RBM33		BioGRID	PubMed	Affinity Capture-MS
BioGRID:116162	BioGRID:114952	RBM39		BioGRID	PubMed	Affinity Capture-MS
BioGRID:116162	BioGRID:111871	RBM4		BioGRID	PubMed	Affinity Capture-MS
BioGRID:116162	BioGRID:118134	RBMX		BioGRID	PubMed	Affinity Capture-MS
BioGRID:116162	BioGRID:121001	RCC2		BioGRID	PubMed	Affinity Capture-MS
BioGRID:116162	BioGRID:111888	RCN2		BioGRID	PubMed	Affinity Capture-MS
BioGRID:116162	BioGRID:111894	RDX		BioGRID	PubMed	Co-fractionation
BioGRID:116162	BioGRID:111897	RECQL		BioGRID	PubMed	Affinity Capture-MS
BioGRID:116162	BioGRID:114798	RECQL4		BioGRID	PubMed	Affinity Capture-MS
BioGRID:116162	BioGRID:120004	RHOF		BioGRID	PubMed	Affinity Capture-MS
BioGRID:116162	BioGRID:106884	RHOG		BioGRID	PubMed	Affinity Capture-MS
BioGRID:116162	BioGRID:121946	RIC8A		BioGRID	PubMed	Affinity Capture-MS
BioGRID:116162	BioGRID:120482	RIF1		BioGRID	PubMed	Affinity Capture-MS
BioGRID:116162	BioGRID:116224	RIPK3		BioGRID	PubMed	Affinity Capture-MS
BioGRID:116162	BioGRID:119899	RIPK4		BioGRID	PubMed	Affinity Capture-MS
BioGRID:116162	BioGRID:121971	RNF123		BioGRID	PubMed	Affinity Capture-MS
BioGRID:116162	BioGRID:120928	RNF130		BioGRID	PubMed	Affinity Capture-MS
BioGRID:116162	BioGRID:129991	RNF149		BioGRID	PubMed	Affinity Capture-MS
BioGRID:116162	BioGRID:120241	RNF43		BioGRID	PubMed	Affinity Capture-MS
BioGRID:116162	BioGRID:111977	RNH1		BioGRID	PubMed	Affinity Capture-MS
BioGRID:116162	BioGRID:112037	RPA1		BioGRID	PubMed	Affinity Capture-MS; Proximity Label-MS
BioGRID:116162	BioGRID:112038	RPA2		BioGRID	PubMed	Proximity Label-MS
BioGRID:116162	BioGRID:112039	RPA3		BioGRID	PubMed	Proximity Label-MS
BioGRID:116162	BioGRID:118975	RPA4		BioGRID	PubMed	Proximity Label-MS
BioGRID:116162	BioGRID:122783	RPAP3		BioGRID	PubMed	Affinity Capture-MS
BioGRID:116162	BioGRID:123917	RPF2		BioGRID	PubMed	Affinity Capture-MS
BioGRID:116162	BioGRID:112054	RPL10		BioGRID	PubMed	Affinity Capture-MS
BioGRID:116162	BioGRID:110813	RPL10A		BioGRID	PubMed	Affinity Capture-MS
BioGRID:116162	BioGRID:112056	RPL12		BioGRID	PubMed	Affinity Capture-MS
BioGRID:116162	BioGRID:114507	RPL14		BioGRID	PubMed	Affinity Capture-MS
BioGRID:116162	BioGRID:112058	RPL15		BioGRID	PubMed	Affinity Capture-MS
BioGRID:116162	BioGRID:112059	RPL17		BioGRID	PubMed	Affinity Capture-MS
BioGRID:116162	BioGRID:112062	RPL18A		BioGRID	PubMed	Affinity Capture-MS
BioGRID:116162	BioGRID:112064	RPL21		BioGRID	PubMed	Affinity Capture-MS
BioGRID:116162	BioGRID:114752	RPL23		BioGRID	PubMed	Affinity Capture-MS
BioGRID:116162	BioGRID:112067	RPL23A		BioGRID	PubMed	Affinity Capture-MS
BioGRID:116162	BioGRID:112071	RPL24		BioGRID	PubMed	Affinity Capture-MS
BioGRID:116162	BioGRID:112074	RPL27		BioGRID	PubMed	Affinity Capture-MS
BioGRID:116162	BioGRID:112076	RPL27A		BioGRID	PubMed	Affinity Capture-MS
BioGRID:116162	BioGRID:112042	RPL3		BioGRID	PubMed	Affinity Capture-MS
BioGRID:116162	BioGRID:112079	RPL31		BioGRID	PubMed	Affinity Capture-MS
BioGRID:116162	BioGRID:112083	RPL34		BioGRID	PubMed	Affinity Capture-MS
BioGRID:116162	BioGRID:112044	RPL4		BioGRID	PubMed	Affinity Capture-MS
BioGRID:116162	BioGRID:112045	RPL5		BioGRID	PubMed	Affinity Capture-MS
BioGRID:116162	BioGRID:112049	RPL7		BioGRID	PubMed	Affinity Capture-MS
BioGRID:116162	BioGRID:112050	RPL7A		BioGRID	PubMed	Affinity Capture-MS
BioGRID:116162	BioGRID:112052	RPL8		BioGRID	PubMed	Affinity Capture-MS
BioGRID:116162	BioGRID:112053	RPL9		BioGRID	PubMed	Affinity Capture-MS
BioGRID:116162	BioGRID:112099	RPN1		BioGRID	PubMed	Affinity Capture-MS
BioGRID:116162	BioGRID:112100	RPN2		BioGRID	PubMed	Affinity Capture-MS
BioGRID:116162	BioGRID:120494	RPRD1A		BioGRID	PubMed	Affinity Capture-MS
BioGRID:116162	BioGRID:112118	RPS10		BioGRID	PubMed	Affinity Capture-MS
BioGRID:116162	BioGRID:112119	RPS11		BioGRID	PubMed	Affinity Capture-MS
BioGRID:116162	BioGRID:112121	RPS13		BioGRID	PubMed	Affinity Capture-MS
BioGRID:116162	BioGRID:112131	RPS16		BioGRID	PubMed	Affinity Capture-MS
BioGRID:116162	BioGRID:112132	RPS17		BioGRID	PubMed	Affinity Capture-MS
BioGRID:116162	BioGRID:112136	RPS18		BioGRID	PubMed	Affinity Capture-MS
BioGRID:116162	BioGRID:112137	RPS19		BioGRID	PubMed	Affinity Capture-MS
BioGRID:116162	BioGRID:112101	RPS2		BioGRID	PubMed	Affinity Capture-MS
BioGRID:116162	BioGRID:112142	RPS23		BioGRID	PubMed	Affinity Capture-MS
BioGRID:116162	BioGRID:112143	RPS24		BioGRID	PubMed	Affinity Capture-MS
BioGRID:116162	BioGRID:112144	RPS25		BioGRID	PubMed	Affinity Capture-MS
BioGRID:116162	BioGRID:112102	RPS3		BioGRID	PubMed	Affinity Capture-MS
BioGRID:116162	BioGRID:112103	RPS3A		BioGRID	PubMed	Affinity Capture-MS
BioGRID:116162	BioGRID:112105	RPS4X		BioGRID	PubMed	Affinity Capture-MS
BioGRID:116162	BioGRID:112107	RPS5		BioGRID	PubMed	Affinity Capture-MS
BioGRID:116162	BioGRID:112111	RPS6KA3		BioGRID	PubMed	Co-fractionation
BioGRID:116162	BioGRID:112115	RPS7		BioGRID	PubMed	Affinity Capture-MS
BioGRID:116162	BioGRID:112116	RPS8		BioGRID	PubMed	Affinity Capture-MS
BioGRID:116162	BioGRID:112117	RPS9		BioGRID	PubMed	Affinity Capture-MS
BioGRID:116162	BioGRID:110115	RPSA		BioGRID	PubMed	Affinity Capture-MS
BioGRID:116162	BioGRID:112154	RRM1		BioGRID	PubMed	Affinity Capture-MS
BioGRID:116162	BioGRID:112155	RRM2		BioGRID	PubMed	Affinity Capture-MS
BioGRID:116162	BioGRID:119650	RTRAF		BioGRID	PubMed	Affinity Capture-MS
BioGRID:116162	BioGRID:114166	RUVBL1		BioGRID	PubMed	Affinity Capture-MS
BioGRID:116162	BioGRID:116067	RUVBL2		BioGRID	PubMed	Affinity Capture-MS
BioGRID:116162	BioGRID:202536	Rab18		BioGRID	PubMed	Proximity Label-MS
BioGRID:116162	BioGRID:4383848	S		BioGRID	PubMed	Affinity Capture-MS
BioGRID:116162	BioGRID:117436	SAMHD1		BioGRID	PubMed	Affinity Capture-MS
BioGRID:116162	BioGRID:117342	SAMM50		BioGRID	PubMed	Affinity Capture-MS; Proximity Label-MS
BioGRID:116162	BioGRID:112208	SARS1		BioGRID	PubMed	Affinity Capture-MS
BioGRID:116162	BioGRID:115082	SART3		BioGRID	PubMed	Affinity Capture-MS
BioGRID:116162	BioGRID:112212	SBF1		BioGRID	PubMed	Affinity Capture-MS
BioGRID:116162	BioGRID:116860	SCFD1		BioGRID	PubMed	Affinity Capture-MS
BioGRID:116162	BioGRID:117060	SCRIB		BioGRID	PubMed	Affinity Capture-MS
BioGRID:116162	BioGRID:120810	SCYL2		BioGRID	PubMed	Affinity Capture-MS
BioGRID:116162	BioGRID:115747	SEC23A		BioGRID	PubMed	Affinity Capture-MS
BioGRID:116162	BioGRID:116365	SEC23IP		BioGRID	PubMed	Affinity Capture-MS
BioGRID:116162	BioGRID:114991	SEC24C		BioGRID	PubMed	Affinity Capture-MS
BioGRID:116162	BioGRID:116539	SEC31A		BioGRID	PubMed	Affinity Capture-MS
BioGRID:116162	BioGRID:110812	SEPTIN2		BioGRID	PubMed	Affinity Capture-MS
BioGRID:116162	BioGRID:107425	SEPTIN7		BioGRID	PubMed	Affinity Capture-MS
BioGRID:116162	BioGRID:107318	SERPINH1		BioGRID	PubMed	Affinity Capture-MS
BioGRID:116162	BioGRID:117017	SF3B1		BioGRID	PubMed	Affinity Capture-MS
BioGRID:116162	BioGRID:116188	SF3B2		BioGRID	PubMed	Affinity Capture-MS
BioGRID:116162	BioGRID:117016	SF3B3		BioGRID	PubMed	Affinity Capture-MS
BioGRID:116162	BioGRID:115554	SF3B4		BioGRID	PubMed	Affinity Capture-MS
BioGRID:116162	BioGRID:112319	SFPQ		BioGRID	PubMed	Affinity Capture-MS
BioGRID:116162	BioGRID:112347	SGTA		BioGRID	PubMed	Proximity Label-MS
BioGRID:116162	BioGRID:121234	SH3GLB2		BioGRID	PubMed	Co-fractionation
BioGRID:116162	BioGRID:116963	SIK3		BioGRID	PubMed	Affinity Capture-MS
BioGRID:116162	BioGRID:117439	SIN3A		BioGRID	PubMed	Affinity Capture-MS
BioGRID:116162	BioGRID:112390	SKIC2		BioGRID	PubMed	Affinity Capture-MS
BioGRID:116162	BioGRID:112448	SLC12A3		BioGRID	PubMed	Affinity Capture-Western
BioGRID:116162	BioGRID:115467	SLC25A13		BioGRID	PubMed	Affinity Capture-MS
BioGRID:116162	BioGRID:111269	SLC25A3		BioGRID	PubMed	Affinity Capture-MS
BioGRID:116162	BioGRID:106789	SLC25A5		BioGRID	PubMed	Affinity Capture-MS
BioGRID:116162	BioGRID:131484	SLC35B2		BioGRID	PubMed	Affinity Capture-MS
BioGRID:116162	BioGRID:112411	SLC3A2		BioGRID	PubMed	Affinity Capture-MS
BioGRID:116162	BioGRID:112423	SLC6A4		BioGRID	PubMed	Affinity Capture-Western
BioGRID:116162	BioGRID:124851	SLFN11		BioGRID	PubMed	Proximity Label-MS
BioGRID:116162	BioGRID:112481	SMARCA4		BioGRID	PubMed	Affinity Capture-MS
BioGRID:116162	BioGRID:114045	SMARCA5		BioGRID	PubMed	Affinity Capture-MS
BioGRID:116162	BioGRID:112483	SMARCC1		BioGRID	PubMed	Affinity Capture-MS
BioGRID:116162	BioGRID:112485	SMARCC2		BioGRID	PubMed	Cross-Linking-MS (XL-MS)
BioGRID:116162	BioGRID:113871	SMC1A		BioGRID	PubMed	Affinity Capture-MS
BioGRID:116162	BioGRID:115841	SMC2		BioGRID	PubMed	Affinity Capture-MS
BioGRID:116162	BioGRID:114574	SMC3		BioGRID	PubMed	Affinity Capture-MS
BioGRID:116162	BioGRID:115362	SMC4		BioGRID	PubMed	Affinity Capture-MS
BioGRID:116162	BioGRID:120528	SMU1		BioGRID	PubMed	Affinity Capture-MS
BioGRID:116162	BioGRID:121274	SMYD2		BioGRID	PubMed	Affinity Capture-MS
BioGRID:116162	BioGRID:112506	SNCA		BioGRID	PubMed	Proximity Label-MS
BioGRID:116162	BioGRID:117974	SND1		BioGRID	PubMed	Affinity Capture-MS
BioGRID:116162	BioGRID:116661	SNRNP200		BioGRID	PubMed	Affinity Capture-MS
BioGRID:116162	BioGRID:114805	SNRNP40		BioGRID	PubMed	Affinity Capture-MS
BioGRID:116162	BioGRID:112510	SNRPA		BioGRID	PubMed	Affinity Capture-MS
BioGRID:116162	BioGRID:112511	SNRPA1		BioGRID	PubMed	Affinity Capture-MS
BioGRID:116162	BioGRID:112522	SNRPN		BioGRID	PubMed	Affinity Capture-MS
BioGRID:116162	BioGRID:112526	SNX2		BioGRID	PubMed	Affinity Capture-MS
BioGRID:116162	BioGRID:121852	SNX6		BioGRID	PubMed	Co-fractionation
BioGRID:116162	BioGRID:112530	SOD1		BioGRID	PubMed	Co-fractionation
BioGRID:116162	BioGRID:112534	SON		BioGRID	PubMed	Affinity Capture-MS
BioGRID:116162	BioGRID:112540	SOX2		BioGRID	PubMed	Affinity Capture-MS
BioGRID:116162	BioGRID:114505	SPAG9		BioGRID	PubMed	Affinity Capture-MS
BioGRID:116162	BioGRID:132645	SPDYE4		BioGRID	PubMed	Proximity Label-MS
BioGRID:116162	BioGRID:112587	SPTAN1		BioGRID	PubMed	Affinity Capture-MS
BioGRID:116162	BioGRID:112589	SPTBN1		BioGRID	PubMed	Affinity Capture-MS
BioGRID:116162	BioGRID:114397	SQSTM1		BioGRID	PubMed	Proximity Label-MS
BioGRID:116162	BioGRID:112608	SRP68		BioGRID	PubMed	Affinity Capture-MS
BioGRID:116162	BioGRID:112324	SRSF1		BioGRID	PubMed	Affinity Capture-MS
BioGRID:116162	BioGRID:115990	SRSF10		BioGRID	PubMed	Affinity Capture-MS
BioGRID:116162	BioGRID:112325	SRSF2		BioGRID	PubMed	Co-fractionation
BioGRID:116162	BioGRID:112330	SRSF7		BioGRID	PubMed	Affinity Capture-MS
BioGRID:116162	BioGRID:114231	SRSF9		BioGRID	PubMed	Affinity Capture-MS
BioGRID:116162	BioGRID:112619	SSB		BioGRID	PubMed	Affinity Capture-MS
BioGRID:116162	BioGRID:120299	SSH3		BioGRID	PubMed	Affinity Capture-MS
BioGRID:116162	BioGRID:112627	SSRP1		BioGRID	PubMed	Affinity Capture-MS
BioGRID:116162	BioGRID:112644	ST13		BioGRID	PubMed	Affinity Capture-MS
BioGRID:116162	BioGRID:115958	STAG2		BioGRID	PubMed	Affinity Capture-MS
BioGRID:116162	BioGRID:112651	STAT3		BioGRID	PubMed	Affinity Capture-MS
BioGRID:116162	BioGRID:112657	STAU1		BioGRID	PubMed	Affinity Capture-MS
BioGRID:116162	BioGRID:112382	STIL		BioGRID	PubMed	Proximity Label-MS
BioGRID:116162	BioGRID:116162	STIP1		BioGRID	PubMed	Affinity Capture-MS
BioGRID:116162	BioGRID:119722	STK26		BioGRID	PubMed	Affinity Capture-MS
BioGRID:116162	BioGRID:129429	STK32C		BioGRID	PubMed	Affinity Capture-MS
BioGRID:116162	BioGRID:110119	STMN1		BioGRID	PubMed	Co-fractionation
BioGRID:116162	BioGRID:116342	STRAP		BioGRID	PubMed	Affinity Capture-MS
BioGRID:116162	BioGRID:119663	STYXL1		BioGRID	PubMed	Affinity Capture-MS
BioGRID:116162	BioGRID:115449	SUGP2		BioGRID	PubMed	Affinity Capture-MS
BioGRID:116162	BioGRID:112497	SUMO2		BioGRID	PubMed	Reconstituted Complex
BioGRID:116162	BioGRID:112496	SUMO3		BioGRID	PubMed	Co-fractionation
BioGRID:116162	BioGRID:132223	SUMO4		BioGRID	PubMed	Co-fractionation
BioGRID:116162	BioGRID:116367	SUPT16H		BioGRID	PubMed	Affinity Capture-MS
BioGRID:116162	BioGRID:112698	SUPT6H		BioGRID	PubMed	Affinity Capture-MS
BioGRID:116162	BioGRID:113833	SYMPK		BioGRID	PubMed	Affinity Capture-MS; Proximity Label-MS
BioGRID:116162	BioGRID:115755	SYNCRIP		BioGRID	PubMed	Affinity Capture-MS
BioGRID:116162	BioGRID:212974	Samm50		BioGRID	PubMed	Affinity Capture-MS
BioGRID:116162	BioGRID:115873	TAF6L		BioGRID	PubMed	Affinity Capture-MS
BioGRID:116162	BioGRID:112739	TAGLN		BioGRID	PubMed	Co-fractionation
BioGRID:116162	BioGRID:113995	TAGLN2		BioGRID	PubMed	Co-fractionation
BioGRID:116162	BioGRID:118880	TAGLN3		BioGRID	PubMed	Co-fractionation
BioGRID:116162	BioGRID:112749	TAL1		BioGRID	PubMed	Affinity Capture-MS
BioGRID:116162	BioGRID:117003	TARDBP		BioGRID	PubMed	Affinity Capture-Western
BioGRID:116162	BioGRID:112760	TARS1		BioGRID	PubMed	Affinity Capture-MS
BioGRID:116162	BioGRID:122296	TBC1D15		BioGRID	PubMed	Affinity Capture-MS
BioGRID:116162	BioGRID:115213	TBC1D4		BioGRID	PubMed	Affinity Capture-MS
BioGRID:116162	BioGRID:118878	TBK1		BioGRID	PubMed	Proximity Label-MS
BioGRID:116162	BioGRID:115853	TBL3		BioGRID	PubMed	Affinity Capture-MS
BioGRID:116162	BioGRID:116120	TCERG1		BioGRID	PubMed	Affinity Capture-MS
BioGRID:116162	BioGRID:112810	TCP1		BioGRID	PubMed	Affinity Capture-MS
BioGRID:116162	BioGRID:123514	TDRD3		BioGRID	PubMed	Proximity Label-MS
BioGRID:116162	BioGRID:114900	TECR		BioGRID	PubMed	Affinity Capture-MS
BioGRID:116162	BioGRID:115223	TELO2		BioGRID	PubMed	Affinity Capture-MS
BioGRID:116162	BioGRID:112882	TFCP2		BioGRID	PubMed	Affinity Capture-MS
BioGRID:116162	BioGRID:112895	TFRC		BioGRID	PubMed	Affinity Capture-MS
BioGRID:116162	BioGRID:121436	THOC2		BioGRID	PubMed	Affinity Capture-MS
BioGRID:116162	BioGRID:115732	TIMM44		BioGRID	PubMed	Affinity Capture-MS
BioGRID:116162	BioGRID:124961	TIMM50		BioGRID	PubMed	Affinity Capture-MS
BioGRID:116162	BioGRID:117460	TIPARP		BioGRID	PubMed	Affinity Capture-MS
BioGRID:116162	BioGRID:112941	TKT		BioGRID	PubMed	Co-fractionation
BioGRID:116162	BioGRID:112949	TLN1		BioGRID	PubMed	Affinity Capture-MS
BioGRID:116162	BioGRID:112967	TMPO		BioGRID	PubMed	Affinity Capture-MS
BioGRID:116162	BioGRID:122573	TNIP2		BioGRID	PubMed	Affinity Capture-MS
BioGRID:116162	BioGRID:110040	TNPO1		BioGRID	PubMed	Affinity Capture-MS
BioGRID:116162	BioGRID:117080	TNPO3		BioGRID	PubMed	Affinity Capture-MS
BioGRID:116162	BioGRID:122272	TNS3		BioGRID	PubMed	Affinity Capture-MS
BioGRID:116162	BioGRID:113008	TOP2B		BioGRID	PubMed	Affinity Capture-MS
BioGRID:116162	BioGRID:113010	TP53		BioGRID	PubMed	Affinity Capture-MS; Proximity Label-MS
BioGRID:116162	BioGRID:113020	TPI1		BioGRID	PubMed	Co-fractionation
BioGRID:116162	BioGRID:113028	TPR		BioGRID	PubMed	Co-fractionation
BioGRID:116162	BioGRID:113031	TPTE		BioGRID	PubMed	Affinity Capture-MS
BioGRID:116162	BioGRID:125031	TPTE2		BioGRID	PubMed	Affinity Capture-MS
BioGRID:116162	BioGRID:118948	TRA2A		BioGRID	PubMed	Affinity Capture-MS
BioGRID:116162	BioGRID:112332	TRA2B		BioGRID	PubMed	Affinity Capture-MS
BioGRID:116162	BioGRID:115435	TRAP1		BioGRID	PubMed	Affinity Capture-MS
BioGRID:116162	BioGRID:115168	TRIM14		BioGRID	PubMed	Proximity Label-MS
BioGRID:116162	BioGRID:113500	TRIM25		BioGRID	PubMed	Affinity Capture-RNA
BioGRID:116162	BioGRID:115457	TRIM28		BioGRID	PubMed	Affinity Capture-MS
BioGRID:116162	BioGRID:119625	TRIM33		BioGRID	PubMed	Affinity Capture-MS
BioGRID:116162	BioGRID:136847	TRIM67		BioGRID	PubMed	Affinity Capture-MS
BioGRID:116162	BioGRID:128500	TRIML2		BioGRID	PubMed	Affinity Capture-MS
BioGRID:116162	BioGRID:114730	TRIP13		BioGRID	PubMed	Affinity Capture-MS
BioGRID:116162	BioGRID:113056	TRIP6		BioGRID	PubMed	Co-fractionation
BioGRID:116162	BioGRID:123562	TRMT1L		BioGRID	PubMed	Affinity Capture-MS
BioGRID:116162	BioGRID:120814	TRMU		BioGRID	PubMed	Affinity Capture-MS
BioGRID:116162	BioGRID:123825	TSSK1B		BioGRID	PubMed	Affinity Capture-MS
BioGRID:116162	BioGRID:117150	TSSK2		BioGRID	PubMed	Affinity Capture-MS
BioGRID:116162	BioGRID:116782	TTLL12		BioGRID	PubMed	Affinity Capture-MS
BioGRID:116162	BioGRID:113124	TTN		BioGRID	PubMed	Affinity Capture-MS
BioGRID:116162	BioGRID:124259	TUBA1C		BioGRID	PubMed	Affinity Capture-MS
BioGRID:116162	BioGRID:113128	TUBA4A		BioGRID	PubMed	Proximity Label-MS
BioGRID:116162	BioGRID:128444	TUBB		BioGRID	PubMed	Affinity Capture-MS; Proximity Label-MS
BioGRID:116162	BioGRID:115656	TUBB4B		BioGRID	PubMed	Affinity Capture-MS
BioGRID:116162	BioGRID:124148	TUBB6		BioGRID	PubMed	Affinity Capture-MS
BioGRID:116162	BioGRID:113134	TUBG1		BioGRID	PubMed	Affinity Capture-MS
BioGRID:116162	BioGRID:116055	TUBGCP2		BioGRID	PubMed	Affinity Capture-MS
BioGRID:116162	BioGRID:115695	TUBGCP3		BioGRID	PubMed	Affinity Capture-MS
BioGRID:116162	BioGRID:113135	TUFM		BioGRID	PubMed	Affinity Capture-MS
BioGRID:116162	BioGRID:113146	TXN		BioGRID	PubMed	Co-fractionation
BioGRID:116162	BioGRID:123529	TXNDC5		BioGRID	PubMed	Affinity Capture-MS
BioGRID:116162	BioGRID:115872	TXNIP		BioGRID	PubMed	Proximity Label-MS
BioGRID:116162	BioGRID:113147	TXNRD1		BioGRID	PubMed	Co-fractionation
BioGRID:116162	BioGRID:215035	Tube1		BioGRID	PubMed	Affinity Capture-MS
BioGRID:116162	BioGRID:113157	U2AF1		BioGRID	PubMed	Affinity Capture-MS
BioGRID:116162	BioGRID:116466	U2AF2		BioGRID	PubMed	Affinity Capture-MS
BioGRID:116162	BioGRID:113165	UBA1		BioGRID	PubMed	Affinity Capture-MS
BioGRID:116162	BioGRID:122964	UBA5		BioGRID	PubMed	Affinity Capture-MS
BioGRID:116162	BioGRID:117185	UBBP4		BioGRID	PubMed	Affinity Capture-MS
BioGRID:116162	BioGRID:113176	UBE2H		BioGRID	PubMed	Affinity Capture-MS
BioGRID:116162	BioGRID:114504	UBE2M		BioGRID	PubMed	Affinity Capture-MS
BioGRID:116162	BioGRID:113182	UBE2N		BioGRID	PubMed	Affinity Capture-MS
BioGRID:116162	BioGRID:121973	UBE2O		BioGRID	PubMed	Affinity Capture-MS
BioGRID:116162	BioGRID:115043	UBE3C		BioGRID	PubMed	Affinity Capture-MS
BioGRID:116162	BioGRID:124656	UBE3D		BioGRID	PubMed	Affinity Capture-MS
BioGRID:116162	BioGRID:116934	UBR4		BioGRID	PubMed	Affinity Capture-MS
BioGRID:116162	BioGRID:113192	UCHL1		BioGRID	PubMed	Cross-Linking-MS (XL-MS)
BioGRID:116162	BioGRID:113194	UCHL3		BioGRID	PubMed	Co-fractionation
BioGRID:116162	BioGRID:113200	UFD1		BioGRID	PubMed	Co-fractionation
BioGRID:116162	BioGRID:116953	UFL1		BioGRID	PubMed	Affinity Capture-MS
BioGRID:116162	BioGRID:113218	UMPS		BioGRID	PubMed	Affinity Capture-MS
BioGRID:116162	BioGRID:120986	UNC45A		BioGRID	PubMed	Affinity Capture-MS
BioGRID:116162	BioGRID:111908	UPF1		BioGRID	PubMed	Affinity Capture-MS
BioGRID:116162	BioGRID:114173	USO1		BioGRID	PubMed	Affinity Capture-MS
BioGRID:116162	BioGRID:114554	USP10		BioGRID	PubMed	Affinity Capture-MS
BioGRID:116162	BioGRID:116078	USP19		BioGRID	PubMed	Affinity Capture-MS
BioGRID:116162	BioGRID:116939	USP24		BioGRID	PubMed	Affinity Capture-MS
BioGRID:116162	BioGRID:115939	USP39		BioGRID	PubMed	Affinity Capture-MS
BioGRID:116162	BioGRID:117382	USP49		BioGRID	PubMed	Affinity Capture-MS
BioGRID:116162	BioGRID:113751	USP5		BioGRID	PubMed	Affinity Capture-MS
BioGRID:116162	BioGRID:113622	USP7		BioGRID	PubMed	Affinity Capture-MS
BioGRID:116162	BioGRID:113867	USP9X		BioGRID	PubMed	Affinity Capture-MS
BioGRID:116162	BioGRID:114651	VAPA		BioGRID	PubMed	Affinity Capture-MS
BioGRID:116162	BioGRID:113250	VARS1		BioGRID	PubMed	Affinity Capture-MS
BioGRID:116162	BioGRID:113251	VASP		BioGRID	PubMed	Co-fractionation
BioGRID:116162	BioGRID:113255	VCAM1		BioGRID	PubMed	Affinity Capture-MS
BioGRID:116162	BioGRID:113258	VCP		BioGRID	PubMed	Affinity Capture-MS; Co-fractionation
BioGRID:116162	BioGRID:113259	VDAC1		BioGRID	PubMed	Affinity Capture-MS
BioGRID:116162	BioGRID:113272	VIM		BioGRID	PubMed	Affinity Capture-MS
BioGRID:116162	BioGRID:117452	VIRMA		BioGRID	PubMed	Affinity Capture-RNA
BioGRID:116162	BioGRID:120855	VPS35		BioGRID	PubMed	Affinity Capture-MS
BioGRID:116162	BioGRID:204501	Vav2		BioGRID	PubMed	Affinity Capture-MS
BioGRID:116162	BioGRID:113292	WARS1		BioGRID	PubMed	Co-fractionation
BioGRID:116162	BioGRID:116340	WDHD1		BioGRID	PubMed	Affinity Capture-MS
BioGRID:116162	BioGRID:120877	WDR12		BioGRID	PubMed	Affinity Capture-MS
BioGRID:116162	BioGRID:121517	WDR18		BioGRID	PubMed	Affinity Capture-MS
BioGRID:116162	BioGRID:123195	WDR26		BioGRID	PubMed	Affinity Capture-MS
BioGRID:116162	BioGRID:116092	WDR3		BioGRID	PubMed	Affinity Capture-MS
BioGRID:116162	BioGRID:123901	WDR75		BioGRID	PubMed	Affinity Capture-MS
BioGRID:116162	BioGRID:122532	WDR77		BioGRID	PubMed	Affinity Capture-MS
BioGRID:116162	BioGRID:119068	WRAP73		BioGRID	PubMed	Affinity Capture-MS
BioGRID:116162	BioGRID:121227	WRNIP1		BioGRID	PubMed	Affinity Capture-MS
BioGRID:116162	BioGRID:119707	WWOX		BioGRID	PubMed	Affinity Capture-MS
BioGRID:116162	BioGRID:113348	XPO1		BioGRID	PubMed	Affinity Capture-MS
BioGRID:116162	BioGRID:121574	XPO5		BioGRID	PubMed	Affinity Capture-MS
BioGRID:116162	BioGRID:116420	XPOT		BioGRID	PubMed	Affinity Capture-MS
BioGRID:116162	BioGRID:113351	XRCC3		BioGRID	PubMed	Affinity Capture-MS
BioGRID:116162	BioGRID:113353	XRCC5		BioGRID	PubMed	Affinity Capture-MS
BioGRID:116162	BioGRID:108822	XRCC6		BioGRID	PubMed	Affinity Capture-MS; Proximity Label-MS
BioGRID:116162	BioGRID:116483	XRN2		BioGRID	PubMed	Affinity Capture-MS
BioGRID:116162	BioGRID:115684	YAP1		BioGRID	PubMed	Affinity Capture-MS
BioGRID:116162	BioGRID:113357	YES1		BioGRID	PubMed	Co-fractionation
BioGRID:116162	BioGRID:115895	YKT6		BioGRID	PubMed	Affinity Capture-MS
BioGRID:116162	BioGRID:120257	YTHDF1		BioGRID	PubMed	Affinity Capture-MS
BioGRID:116162	BioGRID:113363	YWHAE		BioGRID	PubMed	Affinity Capture-MS; Cross-Linking-MS (XL-MS)
BioGRID:116162	BioGRID:113364	YWHAG		BioGRID	PubMed	Affinity Capture-MS
BioGRID:116162	BioGRID:116168	YWHAQ		BioGRID	PubMed	Affinity Capture-MS
BioGRID:116162	BioGRID:113366	YWHAZ		BioGRID	PubMed	Affinity Capture-MS
BioGRID:116162	BioGRID:121203	ZC3HAV1		BioGRID	PubMed	Affinity Capture-MS
BioGRID:116162	BioGRID:125855	ZG16B		BioGRID	PubMed	Affinity Capture-MS
BioGRID:116162	BioGRID:129936	ZNF326		BioGRID	PubMed	Affinity Capture-MS
BioGRID:116162	BioGRID:115788	ZNRD2		BioGRID	PubMed	Co-fractionation
BioGRID:116162	BioGRID:120139	ZRANB1		BioGRID	PubMed	Affinity Capture-MS
BioGRID:116162	BioGRID:114620	ZW10		BioGRID	PubMed	Affinity Capture-MS
BioGRID:116162	BioGRID:1205542	rev		BioGRID	PubMed	Reconstituted Complex

## Sheet: NCBI-CCT4 interactions
Products	Interactant	Other Gene	Complex	Source	Pubs	Description
BioGRID:115826	BioGRID:117464	AAR2		BioGRID	PubMed	Affinity Capture-MS
BioGRID:115826	BioGRID:121864	ACE2		BioGRID	PubMed	Affinity Capture-MS
BioGRID:115826	BioGRID:116460	ACOT7		BioGRID	PubMed	Affinity Capture-MS
BioGRID:115826	BioGRID:106573	ACTA1		BioGRID	PubMed	Co-crystal Structure
BioGRID:115826	BioGRID:106574	ACTA2		BioGRID	PubMed	Co-crystal Structure
BioGRID:115826	BioGRID:106575	ACTB		BioGRID	PubMed	Affinity Capture-MS
BioGRID:115826	BioGRID:131362	ACTBL2		BioGRID	PubMed	Affinity Capture-MS
BioGRID:115826	BioGRID:106585	ACTC1		BioGRID	PubMed	Affinity Capture-MS
BioGRID:115826	BioGRID:106586	ACTG1		BioGRID	PubMed	Affinity Capture-MS
BioGRID:115826	BioGRID:106601	ACTL6A		BioGRID	PubMed	Affinity Capture-MS
BioGRID:115826	BioGRID:115425	ACTR1A		BioGRID	PubMed	Affinity Capture-MS; Proximity Label-MS
BioGRID:115826	BioGRID:115424	ACTR1B		BioGRID	PubMed	Affinity Capture-MS
BioGRID:115826	BioGRID:115404	ACTR2		BioGRID	PubMed	Affinity Capture-MS; Proximity Label-MS
BioGRID:115826	BioGRID:115403	ACTR3		BioGRID	PubMed	Affinity Capture-MS
BioGRID:115826	BioGRID:121429	ACTR3B		BioGRID	PubMed	Affinity Capture-MS
BioGRID:115826	BioGRID:126584	ACTRT1		BioGRID	PubMed	Affinity Capture-MS
BioGRID:115826	BioGRID:124316	AGBL4		BioGRID	PubMed	Affinity Capture-MS
BioGRID:115826	BioGRID:115802	AGR2		BioGRID	PubMed	Affinity Capture-MS; Proximity Label-MS
BioGRID:115826	BioGRID:120163	AHI1		BioGRID	PubMed	Affinity Capture-MS
BioGRID:115826	BioGRID:115846	AHSA1		BioGRID	PubMed	Affinity Capture-MS
BioGRID:115826	BioGRID:113684	AIMP2		BioGRID	PubMed	Affinity Capture-MS
BioGRID:115826	BioGRID:106710	AKT1		BioGRID	PubMed	Affinity Capture-MS
BioGRID:115826	BioGRID:128686	ALKBH3		BioGRID	PubMed	Affinity Capture-MS
BioGRID:115826	BioGRID:120765	AMBRA1		BioGRID	PubMed	Affinity Capture-MS
BioGRID:115826	BioGRID:122837	ANKRD55		BioGRID	PubMed	Affinity Capture-MS
BioGRID:115826	BioGRID:114950	APOBEC3B		BioGRID	PubMed	Affinity Capture-MS
BioGRID:115826	BioGRID:106862	AR		BioGRID	PubMed	Affinity Capture-MS
BioGRID:115826	BioGRID:106864	ARAF		BioGRID	PubMed	Affinity Capture-MS
BioGRID:115826	BioGRID:123663	ARHGAP24		BioGRID	PubMed	Affinity Capture-MS
BioGRID:115826	BioGRID:130153	ARL10		BioGRID	PubMed	Proximity Label-MS
BioGRID:115826	BioGRID:130847	ARL16		BioGRID	PubMed	Proximity Label-MS
BioGRID:115826	BioGRID:117616	ARL5A		BioGRID	PubMed	Proximity Label-MS
BioGRID:115826	BioGRID:125026	ARMC6		BioGRID	PubMed	Affinity Capture-MS
BioGRID:115826	BioGRID:116849	ASTN2		BioGRID	PubMed	Affinity Capture-MS
BioGRID:115826	BioGRID:120543	ASXL2		BioGRID	PubMed	Affinity Capture-MS
BioGRID:115826	BioGRID:107776	ATF2		BioGRID	PubMed	Affinity Capture-MS
BioGRID:115826	BioGRID:123745	ATG10		BioGRID	PubMed	Phenotypic Enhancement
BioGRID:115826	BioGRID:106987	ATP5F1A		BioGRID	PubMed	Co-fractionation
BioGRID:115826	BioGRID:107008	ATP6V1B1		BioGRID	PubMed	Affinity Capture-MS
BioGRID:115826	BioGRID:110433	ATXN3		BioGRID	PubMed	Affinity Capture-MS
BioGRID:115826	BioGRID:114646	AURKB		BioGRID	PubMed	Affinity Capture-MS
BioGRID:115826	BioGRID:197944	Actb		BioGRID	PubMed	Affinity Capture-MS
BioGRID:115826	BioGRID:230579	Actr1b		BioGRID	PubMed	Affinity Capture-MS
BioGRID:115826	BioGRID:67803	Apc2		BioGRID	PubMed	Affinity Capture-MS
BioGRID:115826	BioGRID:117986	B9D1		BioGRID	PubMed	Proximity Label-MS
BioGRID:115826	BioGRID:107049	BAG1		BioGRID	PubMed	Affinity Capture-MS
BioGRID:115826	BioGRID:113911	BAP1		BioGRID	PubMed	Affinity Capture-MS
BioGRID:115826	BioGRID:107076	BCL6		BioGRID	PubMed	Affinity Capture-MS
BioGRID:115826	BioGRID:106827	BIRC3		BioGRID	PubMed	Affinity Capture-MS
BioGRID:115826	BioGRID:107109	BLK		BioGRID	PubMed	Affinity Capture-MS
BioGRID:115826	BioGRID:107116	BMI1		BioGRID	PubMed	Affinity Capture-MS
BioGRID:115826	BioGRID:107128	BMX		BioGRID	PubMed	Affinity Capture-MS
BioGRID:115826	BioGRID:107140	BRCA1		BioGRID	PubMed	Affinity Capture-MS
BioGRID:115826	BioGRID:117036	BRD4		BioGRID	PubMed	Affinity Capture-MS
BioGRID:115826	BioGRID:107154	BTF3		BioGRID	PubMed	Affinity Capture-MS
BioGRID:115826	BioGRID:114457	BTRC		BioGRID	PubMed	Proximity Label-MS
BioGRID:115826	BioGRID:114621	BUB3		BioGRID	PubMed	Affinity Capture-MS
BioGRID:115826	BioGRID:107167	BYSL		BioGRID	PubMed	Affinity Capture-MS
BioGRID:115826	BioGRID:124891	C11orf52		BioGRID	PubMed	Proximity Label-MS
BioGRID:115826	BioGRID:107243	CAD		BioGRID	PubMed	Co-fractionation
BioGRID:115826	BioGRID:115535	CALCOCO2		BioGRID	PubMed	Proximity Label-MS
BioGRID:115826	BioGRID:107271	CANX		BioGRID	PubMed	Co-fractionation
BioGRID:115826	BioGRID:116305	CAPN10		BioGRID	PubMed	Affinity Capture-MS
BioGRID:115826	BioGRID:107282	CAPZB		BioGRID	PubMed	Affinity Capture-MS
BioGRID:115826	BioGRID:107067	CCND1		BioGRID	PubMed	Affinity Capture-MS
BioGRID:115826	BioGRID:107339	CCNF		BioGRID	PubMed	Affinity Capture-MS
BioGRID:115826	BioGRID:107342	CCNH		BioGRID	PubMed	Two-hybrid
BioGRID:115826	BioGRID:115827	CCT2		BioGRID	PubMed	Affinity Capture-MS; Affinity Capture-Western; Co-fractionation; Proximity Label-MS; Two-hybrid
BioGRID:115826	BioGRID:113054	CCT3		BioGRID	PubMed	Affinity Capture-MS; Co-fractionation
BioGRID:115826	BioGRID:116603	CCT5		BioGRID	PubMed	Affinity Capture-MS; Co-fractionation
BioGRID:115826	BioGRID:107346	CCT6A		BioGRID	PubMed	Affinity Capture-MS; Co-fractionation
BioGRID:115826	BioGRID:115932	CCT6B		BioGRID	PubMed	Co-fractionation
BioGRID:115826	BioGRID:115825	CCT7		BioGRID	PubMed	Affinity Capture-MS; Co-fractionation
BioGRID:115826	BioGRID:115933	CCT8		BioGRID	PubMed	Affinity Capture-MS; Co-fractionation
BioGRID:115826	BioGRID:107413	CD81		BioGRID	PubMed	Affinity Capture-MS
BioGRID:115826	BioGRID:107427	CDC20		BioGRID	PubMed	Affinity Capture-MS
BioGRID:115826	BioGRID:107424	CDC5L		BioGRID	PubMed	Affinity Capture-MS
BioGRID:115826	BioGRID:122724	CDC73		BioGRID	PubMed	Affinity Capture-MS
BioGRID:115826	BioGRID:107420	CDK1		BioGRID	PubMed	Affinity Capture-MS
BioGRID:115826	BioGRID:609064	CDK11A		BioGRID	PubMed	Affinity Capture-MS
BioGRID:115826	BioGRID:122381	CDK15		BioGRID	PubMed	Affinity Capture-MS
BioGRID:115826	BioGRID:111156	CDK18		BioGRID	PubMed	Affinity Capture-MS
BioGRID:115826	BioGRID:107452	CDK2		BioGRID	PubMed	Affinity Capture-MS
BioGRID:115826	BioGRID:107455	CDK5		BioGRID	PubMed	Affinity Capture-MS
BioGRID:115826	BioGRID:107459	CDK9		BioGRID	PubMed	Affinity Capture-MS
BioGRID:115826	BioGRID:119332	CERCAM		BioGRID	PubMed	Affinity Capture-MS
BioGRID:115826	BioGRID:107496	CETN2		BioGRID	PubMed	Proximity Label-MS
BioGRID:115826	BioGRID:127014	CFAP52		BioGRID	PubMed	Affinity Capture-Western
BioGRID:115826	BioGRID:107506	CFTR		BioGRID	PubMed	Affinity Capture-MS
BioGRID:115826	BioGRID:124946	CHMP4C		BioGRID	PubMed	Affinity Capture-MS
BioGRID:115826	BioGRID:116290	CIT		BioGRID	PubMed	Affinity Capture-MS
BioGRID:115826	BioGRID:113815	COIL		BioGRID	PubMed	Proximity Label-MS
BioGRID:115826	BioGRID:122136	COP1		BioGRID	PubMed	Affinity Capture-MS; Affinity Capture-Western; Biochemical Activity; Proximity Label-MS
BioGRID:115826	BioGRID:116183	COPS5		BioGRID	PubMed	Affinity Capture-MS
BioGRID:115826	BioGRID:107797	CRY1		BioGRID	PubMed	Affinity Capture-MS
BioGRID:115826	BioGRID:107798	CRY2		BioGRID	PubMed	Affinity Capture-MS
BioGRID:115826	BioGRID:107842	CSNK2A2		BioGRID	PubMed	Affinity Capture-MS
BioGRID:115826	BioGRID:107880	CTNNB1		BioGRID	PubMed	Affinity Capture-MS
BioGRID:115826	BioGRID:114032	CUL1		BioGRID	PubMed	Affinity Capture-MS
BioGRID:115826	BioGRID:114030	CUL3		BioGRID	PubMed	Affinity Capture-MS
BioGRID:115826	BioGRID:113743	CUL5		BioGRID	PubMed	Affinity Capture-MS
BioGRID:115826	BioGRID:115159	CUL7		BioGRID	PubMed	Affinity Capture-MS
BioGRID:115826	BioGRID:107920	CYLD		BioGRID	PubMed	Affinity Capture-MS
BioGRID:115826	BioGRID:198564	Cct2		BioGRID	PubMed	Affinity Capture-MS
BioGRID:115826	BioGRID:198565	Cct3		BioGRID	PubMed	Affinity Capture-MS
BioGRID:115826	BioGRID:198571	Cct7		BioGRID	PubMed	Affinity Capture-MS
BioGRID:115826	BioGRID:198572	Cct8		BioGRID	PubMed	Affinity Capture-MS
BioGRID:115826	BioGRID:223749	Cdc20		BioGRID	PubMed	Affinity Capture-MS
BioGRID:115826	BioGRID:121347	DAZ2		BioGRID	PubMed	Affinity Capture-MS
BioGRID:115826	BioGRID:122612	DCAF10		BioGRID	PubMed	Affinity Capture-MS
BioGRID:115826	BioGRID:123251	DCAF11		BioGRID	PubMed	Affinity Capture-MS; Proximity Label-MS
BioGRID:115826	BioGRID:117545	DCAF4		BioGRID	PubMed	Proximity Label-MS
BioGRID:115826	BioGRID:130110	DCAF4L1		BioGRID	PubMed	Affinity Capture-MS
BioGRID:115826	BioGRID:114343	DCAF5		BioGRID	PubMed	Affinity Capture-MS
BioGRID:115826	BioGRID:115532	DCAF7		BioGRID	PubMed	Affinity Capture-MS
BioGRID:115826	BioGRID:119121	DCAF8		BioGRID	PubMed	Affinity Capture-MS
BioGRID:115826	BioGRID:108010	DDB2		BioGRID	PubMed	Affinity Capture-MS
BioGRID:115826	BioGRID:124027	DDI2		BioGRID	PubMed	Affinity Capture-MS
BioGRID:115826	BioGRID:122441	DDRGK1		BioGRID	PubMed	Affinity Capture-MS
BioGRID:115826	BioGRID:108021	DDX5		BioGRID	PubMed	Co-fractionation
BioGRID:115826	BioGRID:125479	DNAAF10		BioGRID	PubMed	Affinity Capture-MS
BioGRID:115826	BioGRID:122183	DNAI2		BioGRID	PubMed	Affinity Capture-MS
BioGRID:115826	BioGRID:115582	DNAJA2		BioGRID	PubMed	Co-fractionation
BioGRID:115826	BioGRID:120675	DNAJA4		BioGRID	PubMed	Co-fractionation
BioGRID:115826	BioGRID:116908	DNAJC13		BioGRID	PubMed	Affinity Capture-MS
BioGRID:115826	BioGRID:124082	DOT1L		BioGRID	PubMed	Affinity Capture-MS
BioGRID:115826	BioGRID:126770	DUSP19		BioGRID	PubMed	Affinity Capture-MS
BioGRID:115826	BioGRID:108181	DUSP6		BioGRID	PubMed	Affinity Capture-MS
BioGRID:115826	BioGRID:940343	DUX4		BioGRID	PubMed	Affinity Capture-MS
BioGRID:115826	BioGRID:940367	DUX4L9		BioGRID	PubMed	Affinity Capture-MS
BioGRID:115826	BioGRID:108118	DYNC1I1		BioGRID	PubMed	Proximity Label-MS
BioGRID:115826	BioGRID:108119	DYNC1I2		BioGRID	PubMed	Proximity Label-MS
BioGRID:115826	BioGRID:124640	DYNC2I2		BioGRID	PubMed	Affinity Capture-MS
BioGRID:115826	BioGRID:218345	Dtl		BioGRID	PubMed	Affinity Capture-MS
BioGRID:115826	BioGRID:116966	ECPAS		BioGRID	PubMed	Co-fractionation
BioGRID:115826	BioGRID:108223	ECT2		BioGRID	PubMed	Affinity Capture-MS
BioGRID:115826	BioGRID:117403	EEF1AKMT3		BioGRID	PubMed	Affinity Capture-MS
BioGRID:115826	BioGRID:114749	EFTUD2		BioGRID	PubMed	Affinity Capture-MS
BioGRID:115826	BioGRID:108276	EGFR		BioGRID	PubMed	Negative Genetic
BioGRID:115826	BioGRID:125185	EGLN3		BioGRID	PubMed	Affinity Capture-MS
BioGRID:115826	BioGRID:119056	EHD2		BioGRID	PubMed	Co-fractionation
BioGRID:115826	BioGRID:108291	EIF4B		BioGRID	PubMed	Co-fractionation
BioGRID:115826	BioGRID:122058	EPB41L4A		BioGRID	PubMed	Affinity Capture-MS
BioGRID:115826	BioGRID:107581	ERCC8		BioGRID	PubMed	Affinity Capture-MS; Affinity Capture-Western
BioGRID:115826	BioGRID:108403	ESR1		BioGRID	PubMed	Affinity Capture-MS
BioGRID:115826	BioGRID:108404	ESR2		BioGRID	PubMed	Affinity Capture-MS
BioGRID:115826	BioGRID:108446	EZH2		BioGRID	PubMed	Affinity Capture-MS
BioGRID:115826	BioGRID:116298	FAF1		BioGRID	PubMed	Affinity Capture-MS
BioGRID:115826	BioGRID:575703	FAM86B2		BioGRID	PubMed	Affinity Capture-MS
BioGRID:115826	BioGRID:117646	FBXO25		BioGRID	PubMed	Affinity Capture-MS
BioGRID:115826	BioGRID:119962	FBXO42		BioGRID	PubMed	Affinity Capture-MS
BioGRID:115826	BioGRID:130316	FBXO43		BioGRID	PubMed	Affinity Capture-MS
BioGRID:115826	BioGRID:128358	FBXO45		BioGRID	PubMed	Affinity Capture-MS
BioGRID:115826	BioGRID:117654	FBXO6		BioGRID	PubMed	Affinity Capture-MS
BioGRID:115826	BioGRID:117326	FBXO7		BioGRID	PubMed	Affinity Capture-MS
BioGRID:115826	BioGRID:112364	FBXW4		BioGRID	PubMed	Affinity Capture-MS
BioGRID:115826	BioGRID:123988	FBXW9		BioGRID	PubMed	Affinity Capture-MS
BioGRID:115826	BioGRID:127439	FGD5		BioGRID	PubMed	Affinity Capture-MS
BioGRID:115826	BioGRID:108547	FGF11		BioGRID	PubMed	Affinity Capture-MS
BioGRID:115826	BioGRID:117566	FGFR1OP2		BioGRID	PubMed	Affinity Capture-MS
BioGRID:115826	BioGRID:108559	FGR		BioGRID	PubMed	Affinity Capture-MS
BioGRID:115826	BioGRID:128366	FLCN		BioGRID	PubMed	Affinity Capture-MS
BioGRID:115826	BioGRID:115506	FLOT1		BioGRID	PubMed	Proximity Label-MS
BioGRID:115826	BioGRID:108621	FN1		BioGRID	PubMed	Affinity Capture-MS
BioGRID:115826	BioGRID:122493	FNDC11		BioGRID	PubMed	Affinity Capture-MS
BioGRID:115826	BioGRID:128556	FOLH1B		BioGRID	PubMed	Affinity Capture-MS
BioGRID:115826	BioGRID:108631	FOLR1		BioGRID	PubMed	Affinity Capture-MS
BioGRID:115826	BioGRID:108797	FUS		BioGRID	PubMed	Affinity Capture-MS
BioGRID:115826	BioGRID:108810	FYN		BioGRID	PubMed	Affinity Capture-MS
BioGRID:115826	BioGRID:119489	FZR1		BioGRID	PubMed	Affinity Capture-MS
BioGRID:115826	BioGRID:108814	G6PD		BioGRID	PubMed	Co-fractionation
BioGRID:115826	BioGRID:113800	GAN		BioGRID	PubMed	Affinity Capture-MS
BioGRID:115826	BioGRID:116802	GANAB		BioGRID	PubMed	Affinity Capture-MS
BioGRID:115826	BioGRID:108868	GAPDH		BioGRID	PubMed	Co-fractionation
BioGRID:115826	BioGRID:131495	GATD1		BioGRID	PubMed	Affinity Capture-MS
BioGRID:115826	BioGRID:121753	GBA3		BioGRID	PubMed	Affinity Capture-MS
BioGRID:115826	BioGRID:109044	GNB1		BioGRID	PubMed	Affinity Capture-MS
BioGRID:115826	BioGRID:109045	GNB2		BioGRID	PubMed	Affinity Capture-MS; Proximity Label-MS
BioGRID:115826	BioGRID:116452	GPN1		BioGRID	PubMed	Affinity Capture-MS
BioGRID:115826	BioGRID:109142	GRB2		BioGRID	PubMed	Affinity Capture-MS
BioGRID:115826	BioGRID:123751	GRWD1		BioGRID	PubMed	Affinity Capture-MS
BioGRID:115826	BioGRID:109187	GSK3B		BioGRID	PubMed	Affinity Capture-MS
BioGRID:115826	BioGRID:199976	Gnb1		BioGRID	PubMed	Affinity Capture-MS
BioGRID:115826	BioGRID:109263	H1-4		BioGRID	PubMed	Co-fractionation
BioGRID:115826	BioGRID:118829	HAPSTR1		BioGRID	PubMed	Affinity Capture-MS
BioGRID:115826	BioGRID:118959	HCFC2		BioGRID	PubMed	Affinity Capture-MS
BioGRID:115826	BioGRID:109315	HDAC1		BioGRID	PubMed	Affinity Capture-MS
BioGRID:115826	BioGRID:122970	HDAC11		BioGRID	PubMed	Affinity Capture-MS
BioGRID:115826	BioGRID:114368	HDAC3		BioGRID	PubMed	Affinity Capture-MS
BioGRID:115826	BioGRID:115331	HDAC5		BioGRID	PubMed	Affinity Capture-MS
BioGRID:115826	BioGRID:115330	HDAC6		BioGRID	PubMed	Affinity Capture-MS
BioGRID:115826	BioGRID:121976	HEATR6		BioGRID	PubMed	Co-fractionation
BioGRID:115826	BioGRID:122781	HECTD3		BioGRID	PubMed	Affinity Capture-MS
BioGRID:115826	BioGRID:115860	HEXIM1		BioGRID	PubMed	Affinity Capture-MS
BioGRID:115826	BioGRID:120794	HIF1AN		BioGRID	PubMed	Affinity Capture-MS
BioGRID:115826	BioGRID:122655	HMGN5		BioGRID	PubMed	Affinity Capture-MS
BioGRID:115826	BioGRID:109422	HNRNPA2B1		BioGRID	PubMed	Co-fractionation
BioGRID:115826	BioGRID:115308	HNRNPDL		BioGRID	PubMed	Co-fractionation
BioGRID:115826	BioGRID:109428	HNRNPH1		BioGRID	PubMed	Affinity Capture-MS
BioGRID:115826	BioGRID:109558	HSP90AB1		BioGRID	PubMed	Co-fractionation
BioGRID:115826	BioGRID:109535	HSPA1A		BioGRID	PubMed	Affinity Capture-MS; Proximity Label-MS
BioGRID:115826	BioGRID:109544	HSPA8		BioGRID	PubMed	Affinity Capture-MS; Co-fractionation
BioGRID:115826	BioGRID:109568	HSPE1		BioGRID	PubMed	Co-fractionation
BioGRID:115826	BioGRID:115385	HUWE1		BioGRID	PubMed	Affinity Capture-MS
BioGRID:115826	BioGRID:109610	ICAM1		BioGRID	PubMed	Affinity Capture-MS
BioGRID:115826	BioGRID:109698	IGBP1		BioGRID	PubMed	Affinity Capture-MS
BioGRID:115826	BioGRID:125011	IGSF8		BioGRID	PubMed	Affinity Capture-MS
BioGRID:115826	BioGRID:115000	IKBKE		BioGRID	PubMed	Affinity Capture-MS
BioGRID:115826	BioGRID:109824	ILK		BioGRID	PubMed	Affinity Capture-MS
BioGRID:115826	BioGRID:109863	IRAK1		BioGRID	PubMed	Affinity Capture-MS
BioGRID:115826	BioGRID:109873	IRF7		BioGRID	PubMed	Affinity Capture-MS
BioGRID:115826	BioGRID:114995	ISG15		BioGRID	PubMed	Affinity Capture-MS
BioGRID:115826	BioGRID:123507	ITFG1		BioGRID	PubMed	Affinity Capture-MS
BioGRID:115826	BioGRID:109883	ITGA4		BioGRID	PubMed	Affinity Capture-MS
BioGRID:115826	BioGRID:109921	JAK3		BioGRID	PubMed	Affinity Capture-MS
BioGRID:115826	BioGRID:122393	JMJD4		BioGRID	PubMed	Affinity Capture-MS
BioGRID:115826	BioGRID:936684	JMJD7		BioGRID	PubMed	Affinity Capture-MS
BioGRID:115826	BioGRID:120153	KCTD9		BioGRID	PubMed	Affinity Capture-MS
BioGRID:115826	BioGRID:116669	KDM4B		BioGRID	PubMed	Affinity Capture-MS
BioGRID:115826	BioGRID:115256	KIF14		BioGRID	PubMed	Affinity Capture-MS
BioGRID:115826	BioGRID:120746	KIF21A		BioGRID	PubMed	Affinity Capture-MS
BioGRID:115826	BioGRID:114873	KIF23		BioGRID	PubMed	Affinity Capture-MS
BioGRID:115826	BioGRID:120516	KLHDC8A		BioGRID	PubMed	Affinity Capture-MS
BioGRID:115826	BioGRID:125816	KLHL33		BioGRID	PubMed	Affinity Capture-MS
BioGRID:115826	BioGRID:110043	KRAS		BioGRID	PubMed	Negative Genetic
BioGRID:115826	BioGRID:200940	Kif21b		BioGRID	PubMed	Affinity Capture-MS
BioGRID:115826	BioGRID:201048	Ksr1		BioGRID	PubMed	Affinity Capture-MS
BioGRID:115826	BioGRID:123753	L3MBTL2		BioGRID	PubMed	Affinity Capture-MS
BioGRID:115826	BioGRID:119619	LARP7		BioGRID	PubMed	Affinity Capture-MS
BioGRID:115826	BioGRID:110124	LCK		BioGRID	PubMed	Affinity Capture-MS
BioGRID:115826	BioGRID:124093	LCOR		BioGRID	PubMed	Affinity Capture-MS
BioGRID:115826	BioGRID:110146	LFNG		BioGRID	PubMed	Affinity Capture-MS
BioGRID:115826	BioGRID:110150	LGALS3BP		BioGRID	PubMed	Affinity Capture-MS
BioGRID:115826	BioGRID:110156	LGALS9		BioGRID	PubMed	Proximity Label-MS
BioGRID:115826	BioGRID:940866	LINC00624		BioGRID	PubMed	Protein-RNA
BioGRID:115826	BioGRID:128424	LINC01554		BioGRID	PubMed	Protein-RNA
BioGRID:115826	BioGRID:110201	LOXL2		BioGRID	PubMed	Affinity Capture-MS
BioGRID:115826	BioGRID:123925	LOXL4		BioGRID	PubMed	Affinity Capture-MS
BioGRID:115826	BioGRID:132004	LRRC10		BioGRID	PubMed	Affinity Capture-MS
BioGRID:115826	BioGRID:122823	LRRK1		BioGRID	PubMed	Affinity Capture-MS
BioGRID:115826	BioGRID:117048	MACF1		BioGRID	PubMed	Co-fractionation
BioGRID:115826	BioGRID:110304	MAP1B		BioGRID	PubMed	Affinity Capture-MS
BioGRID:115826	BioGRID:111593	MAP2K5		BioGRID	PubMed	Affinity Capture-MS
BioGRID:115826	BioGRID:110379	MAP3K3		BioGRID	PubMed	Affinity Capture-MS
BioGRID:115826	BioGRID:116354	MAP4K1		BioGRID	PubMed	Affinity Capture-MS
BioGRID:115826	BioGRID:111589	MAPK13		BioGRID	PubMed	Affinity Capture-MS
BioGRID:115826	BioGRID:111582	MAPK4		BioGRID	PubMed	Affinity Capture-MS
BioGRID:115826	BioGRID:111583	MAPK6		BioGRID	PubMed	Affinity Capture-MS
BioGRID:115826	BioGRID:111585	MAPK8		BioGRID	PubMed	Affinity Capture-MS
BioGRID:115826	BioGRID:110339	MCM2		BioGRID	PubMed	Affinity Capture-MS
BioGRID:115826	BioGRID:110344	MCM7		BioGRID	PubMed	Co-fractionation
BioGRID:115826	BioGRID:121122	MEPCE		BioGRID	PubMed	Affinity Capture-MS
BioGRID:115826	BioGRID:121744	METTL14		BioGRID	PubMed	Affinity Capture-MS
BioGRID:115826	BioGRID:124936	METTL18		BioGRID	PubMed	Affinity Capture-MS
BioGRID:115826	BioGRID:127581	METTL27		BioGRID	PubMed	Affinity Capture-MS
BioGRID:115826	BioGRID:121139	METTL3		BioGRID	PubMed	Affinity Capture-MS
BioGRID:115826	BioGRID:120249	MKS1		BioGRID	PubMed	Proximity Label-MS
BioGRID:115826	BioGRID:122113	MLST8		BioGRID	PubMed	Affinity Capture-MS
BioGRID:115826	BioGRID:117458	MMACHC		BioGRID	PubMed	Affinity Capture-MS
BioGRID:115826	BioGRID:127181	MOB3C		BioGRID	PubMed	Affinity Capture-MS
BioGRID:115826	BioGRID:107213	MPPED1		BioGRID	PubMed	Affinity Capture-MS
BioGRID:115826	BioGRID:120457	MSTO1		BioGRID	PubMed	Affinity Capture-MS
BioGRID:115826	BioGRID:124913	MTDH		BioGRID	PubMed	Protein-RNA
BioGRID:115826	BioGRID:114558	MTMR6		BioGRID	PubMed	Affinity Capture-MS
BioGRID:115826	BioGRID:110694	MYC		BioGRID	PubMed	Affinity Capture-MS; Proximity Label-MS
BioGRID:115826	BioGRID:110698	MYCN		BioGRID	PubMed	Affinity Capture-MS
BioGRID:115826	BioGRID:121681	MYH7B		BioGRID	PubMed	Affinity Capture-MS
BioGRID:115826	BioGRID:123161	MYO19		BioGRID	PubMed	Affinity Capture-MS
BioGRID:115826	BioGRID:204968	Mapk13		BioGRID	PubMed	Affinity Capture-MS
BioGRID:115826	BioGRID:201372	Mdm2		BioGRID	PubMed	Affinity Capture-MS
BioGRID:115826	BioGRID:122921	NAA40		BioGRID	PubMed	Proximity Label-MS
BioGRID:115826	BioGRID:110253	NBR1		BioGRID	PubMed	Proximity Label-MS
BioGRID:115826	BioGRID:110772	NDN		BioGRID	PubMed	Proximity Label-MS
BioGRID:115826	BioGRID:125728	NEDD1		BioGRID	PubMed	Affinity Capture-MS
BioGRID:115826	BioGRID:112663	NEK4		BioGRID	PubMed	Affinity Capture-MS
BioGRID:115826	BioGRID:121798	NGB		BioGRID	PubMed	Affinity Capture-MS
BioGRID:115826	BioGRID:114080	NIPSNAP1		BioGRID	PubMed	Affinity Capture-MS
BioGRID:115826	BioGRID:119980	NLE1		BioGRID	PubMed	Affinity Capture-MS
BioGRID:115826	BioGRID:110894	NME1		BioGRID	PubMed	Affinity Capture-MS
BioGRID:115826	BioGRID:110906	NOS2		BioGRID	PubMed	Affinity Capture-MS
BioGRID:115826	BioGRID:113034	NR2C2		BioGRID	PubMed	Affinity Capture-MS
BioGRID:115826	BioGRID:114019	NSMAF		BioGRID	PubMed	Affinity Capture-MS
BioGRID:115826	BioGRID:110969	NTRK1		BioGRID	PubMed	Affinity Capture-MS
BioGRID:115826	BioGRID:201721	Nedd1		BioGRID	PubMed	Affinity Capture-MS
BioGRID:115826	BioGRID:114191	OASL		BioGRID	PubMed	Affinity Capture-MS
BioGRID:115826	BioGRID:111009	ODF1		BioGRID	PubMed	Affinity Capture-MS
BioGRID:115826	BioGRID:114049	OGT		BioGRID	PubMed	Reconstituted Complex
BioGRID:115826	BioGRID:4383861	ORF1ab		BioGRID	PubMed	Affinity Capture-MS
BioGRID:115826	BioGRID:1777029	ORF50		BioGRID	PubMed	Affinity Capture-MS
BioGRID:115826	BioGRID:111073	P4HB		BioGRID	PubMed	Co-fractionation
BioGRID:115826	BioGRID:126421	PACRG		BioGRID	PubMed	Affinity Capture-MS
BioGRID:115826	BioGRID:114884	PAGE4		BioGRID	PubMed	Affinity Capture-MS
BioGRID:115826	BioGRID:115252	PAN2		BioGRID	PubMed	Affinity Capture-MS
BioGRID:115826	BioGRID:120971	PBK		BioGRID	PubMed	Co-fractionation
BioGRID:115826	BioGRID:111126	PCBP1		BioGRID	PubMed	Affinity Capture-MS; Proximity Label-MS
BioGRID:115826	BioGRID:111132	PCDH7		BioGRID	PubMed	Proximity Label-MS
BioGRID:115826	BioGRID:124057	PCGF5		BioGRID	PubMed	Affinity Capture-MS
BioGRID:115826	BioGRID:123896	PCGF6		BioGRID	PubMed	Affinity Capture-MS
BioGRID:115826	BioGRID:111136	PCK1		BioGRID	PubMed	Affinity Capture-MS
BioGRID:115826	BioGRID:114588	PDCD5		BioGRID	PubMed	Affinity Capture-MS
BioGRID:115826	BioGRID:111116	PDCL		BioGRID	PubMed	Affinity Capture-MS
BioGRID:115826	BioGRID:122497	PDCL3		BioGRID	PubMed	Affinity Capture-MS; Co-fractionation
BioGRID:115826	BioGRID:111189	PDK1		BioGRID	PubMed	Affinity Capture-MS
BioGRID:115826	BioGRID:111191	PDK3		BioGRID	PubMed	Affinity Capture-MS
BioGRID:115826	BioGRID:111192	PDK4		BioGRID	PubMed	Affinity Capture-MS
BioGRID:115826	BioGRID:111218	PEX14		BioGRID	PubMed	Co-purification
BioGRID:115826	BioGRID:111214	PEX7		BioGRID	PubMed	Affinity Capture-MS
BioGRID:115826	BioGRID:111223	PFDN1		BioGRID	PubMed	Affinity Capture-MS
BioGRID:115826	BioGRID:111224	PFDN2		BioGRID	PubMed	Affinity Capture-MS
BioGRID:115826	BioGRID:111225	PFDN4		BioGRID	PubMed	Affinity Capture-MS
BioGRID:115826	BioGRID:111226	PFDN5		BioGRID	PubMed	Affinity Capture-MS
BioGRID:115826	BioGRID:137555	PGAM4		BioGRID	PubMed	Affinity Capture-MS
BioGRID:115826	BioGRID:111264	PHB1		BioGRID	PubMed	Affinity Capture-MS
BioGRID:115826	BioGRID:116843	PHLPP1		BioGRID	PubMed	Proximity Label-MS
BioGRID:115826	BioGRID:127819	PHOSPHO1		BioGRID	PubMed	Affinity Capture-MS
BioGRID:115826	BioGRID:120587	PI4K2B		BioGRID	PubMed	Affinity Capture-MS
BioGRID:115826	BioGRID:120343	PIH1D1		BioGRID	PubMed	Affinity Capture-MS
BioGRID:115826	BioGRID:119059	PIK3R4		BioGRID	PubMed	Affinity Capture-MS
BioGRID:115826	BioGRID:122376	PINK1		BioGRID	PubMed	Affinity Capture-MS
BioGRID:115826	BioGRID:124837	PKDCC		BioGRID	PubMed	Affinity Capture-MS
BioGRID:115826	BioGRID:127518	PLAC8L1		BioGRID	PubMed	Affinity Capture-MS
BioGRID:115826	BioGRID:121697	PLEKHA4		BioGRID	PubMed	Affinity Capture-MS
BioGRID:115826	BioGRID:127291	PNPLA5		BioGRID	PubMed	Affinity Capture-MS
BioGRID:115826	BioGRID:117397	POC1A		BioGRID	PubMed	Affinity Capture-MS; Proximity Label-MS
BioGRID:115826	BioGRID:129421	POC1B		BioGRID	PubMed	Affinity Capture-MS
BioGRID:115826	BioGRID:111420	POLD1		BioGRID	PubMed	Affinity Capture-MS
BioGRID:115826	BioGRID:111428	POLR2C		BioGRID	PubMed	Proximity Label-MS
BioGRID:115826	BioGRID:130612	PPM1J		BioGRID	PubMed	Proximity Label-MS
BioGRID:115826	BioGRID:126308	PPM1M		BioGRID	PubMed	Affinity Capture-MS
BioGRID:115826	BioGRID:111494	PPP1CB		BioGRID	PubMed	Co-fractionation
BioGRID:115826	BioGRID:111507	PPP2CA		BioGRID	PubMed	Affinity Capture-MS
BioGRID:115826	BioGRID:111508	PPP2CB		BioGRID	PubMed	Affinity Capture-MS
BioGRID:115826	BioGRID:111512	PPP2R2A		BioGRID	PubMed	Affinity Capture-MS
BioGRID:115826	BioGRID:111513	PPP2R2B		BioGRID	PubMed	Affinity Capture-MS; Proximity Label-MS
BioGRID:115826	BioGRID:111514	PPP2R2C		BioGRID	PubMed	Affinity Capture-MS; Proximity Label-MS
BioGRID:115826	BioGRID:120946	PPP2R2D		BioGRID	PubMed	Affinity Capture-MS; Proximity Label-MS
BioGRID:115826	BioGRID:111523	PPP4C		BioGRID	PubMed	Affinity Capture-MS
BioGRID:115826	BioGRID:111528	PPP5C		BioGRID	PubMed	Affinity Capture-MS
BioGRID:115826	BioGRID:111529	PPP6C		BioGRID	PubMed	Affinity Capture-MS
BioGRID:115826	BioGRID:111530	PPT1		BioGRID	PubMed	Affinity Capture-MS
BioGRID:115826	BioGRID:112860	PRDX2		BioGRID	PubMed	Affinity Capture-MS
BioGRID:115826	BioGRID:111555	PRKACG		BioGRID	PubMed	Affinity Capture-MS
BioGRID:115826	BioGRID:119791	PRKAG3		BioGRID	PubMed	Affinity Capture-MS
BioGRID:115826	BioGRID:111105	PRKN		BioGRID	PubMed	Affinity Capture-MS
BioGRID:115826	BioGRID:109512	PRMT1		BioGRID	PubMed	Affinity Capture-MS
BioGRID:115826	BioGRID:114576	PRPF4		BioGRID	PubMed	Affinity Capture-MS
BioGRID:115826	BioGRID:120792	PRPF40A		BioGRID	PubMed	Reconstituted Complex
BioGRID:115826	BioGRID:115842	PRPF8		BioGRID	PubMed	Affinity Capture-MS
BioGRID:115826	BioGRID:111657	PSMA3		BioGRID	PubMed	Affinity Capture-MS
BioGRID:115826	BioGRID:111658	PSMA4		BioGRID	PubMed	Co-fractionation
BioGRID:115826	BioGRID:111660	PSMA6		BioGRID	PubMed	Co-fractionation
BioGRID:115826	BioGRID:111669	PSMB8		BioGRID	PubMed	Affinity Capture-MS
BioGRID:115826	BioGRID:111674	PSMC2		BioGRID	PubMed	Co-fractionation
BioGRID:115826	BioGRID:115508	PSMD14		BioGRID	PubMed	Affinity Capture-MS
BioGRID:115826	BioGRID:111700	PTEN		BioGRID	PubMed	Reconstituted Complex
BioGRID:115826	BioGRID:111720	PTK6		BioGRID	PubMed	Affinity Capture-MS
BioGRID:115826	BioGRID:111516	PTPA		BioGRID	PubMed	Affinity Capture-MS
BioGRID:115826	BioGRID:111745	PTPN11		BioGRID	PubMed	Affinity Capture-MS
BioGRID:115826	BioGRID:111765	PTPRR		BioGRID	PubMed	Affinity Capture-MS
BioGRID:115826	BioGRID:202341	Ppp2ca		BioGRID	PubMed	Affinity Capture-MS
BioGRID:115826	BioGRID:207966	Ppp4c		BioGRID	PubMed	Affinity Capture-MS
BioGRID:115826	BioGRID:212485	Ppp6c		BioGRID	PubMed	Affinity Capture-MS
BioGRID:115826	BioGRID:121377	RAB25		BioGRID	PubMed	Proximity Label-MS
BioGRID:115826	BioGRID:111805	RAB4A		BioGRID	PubMed	Proximity Label-MS
BioGRID:115826	BioGRID:111831	RAF1		BioGRID	PubMed	Affinity Capture-MS
BioGRID:115826	BioGRID:121785	RAP2C		BioGRID	PubMed	Affinity Capture-MS
BioGRID:115826	BioGRID:111866	RBBP7		BioGRID	PubMed	Proximity Label-MS
BioGRID:115826	BioGRID:111870	RBM3		BioGRID	PubMed	Affinity Capture-MS
BioGRID:115826	BioGRID:120029	RC3H2		BioGRID	PubMed	Affinity Capture-MS
BioGRID:115826	BioGRID:114798	RECQL4		BioGRID	PubMed	Affinity Capture-MS
BioGRID:115826	BioGRID:120460	RFWD3		BioGRID	PubMed	Affinity Capture-MS
BioGRID:115826	BioGRID:106881	RHOB		BioGRID	PubMed	Proximity Label-MS
BioGRID:115826	BioGRID:117121	RIGI		BioGRID	PubMed	Affinity Capture-RNA
BioGRID:115826	BioGRID:122974	RIN3		BioGRID	PubMed	Affinity Capture-MS
BioGRID:115826	BioGRID:123743	RIOK1		BioGRID	PubMed	Affinity Capture-MS
BioGRID:115826	BioGRID:111948	RIT1		BioGRID	PubMed	Negative Genetic
BioGRID:115826	BioGRID:119411	RNF181		BioGRID	PubMed	Affinity Capture-MS
BioGRID:115826	BioGRID:112109	RPS6KA1		BioGRID	PubMed	Affinity Capture-MS; Two-hybrid
BioGRID:115826	BioGRID:112113	RPS6KB2		BioGRID	PubMed	Affinity Capture-MS
BioGRID:115826	BioGRID:110115	RPSA		BioGRID	PubMed	Co-fractionation
BioGRID:115826	BioGRID:121582	RPTOR		BioGRID	PubMed	Affinity Capture-MS
BioGRID:115826	BioGRID:123193	RUFY1		BioGRID	PubMed	Affinity Capture-MS
BioGRID:115826	BioGRID:217945	Rnf183		BioGRID	PubMed	Proximity Label-MS
BioGRID:115826	BioGRID:117342	SAMM50		BioGRID	PubMed	Proximity Label-MS
BioGRID:115826	BioGRID:119315	SAR1B		BioGRID	PubMed	Proximity Label-MS
BioGRID:115826	BioGRID:116365	SEC23IP		BioGRID	PubMed	Co-fractionation
BioGRID:115826	BioGRID:117447	SEC31B		BioGRID	PubMed	Affinity Capture-MS
BioGRID:115826	BioGRID:123629	SEH1L		BioGRID	PubMed	Affinity Capture-MS
BioGRID:115826	BioGRID:121885	SENP2		BioGRID	PubMed	Affinity Capture-MS
BioGRID:115826	BioGRID:125863	SEPTIN12		BioGRID	PubMed	Affinity Capture-MS
BioGRID:115826	BioGRID:115416	SGK2		BioGRID	PubMed	Affinity Capture-MS
BioGRID:115826	BioGRID:116963	SIK3		BioGRID	PubMed	Affinity Capture-MS
BioGRID:115826	BioGRID:123255	SKIC8		BioGRID	PubMed	Affinity Capture-MS
BioGRID:115826	BioGRID:112464	SLC25A1		BioGRID	PubMed	Affinity Capture-MS
BioGRID:115826	BioGRID:111269	SLC25A3		BioGRID	PubMed	Co-fractionation
BioGRID:115826	BioGRID:124851	SLFN11		BioGRID	PubMed	Proximity Label-MS
BioGRID:115826	BioGRID:115096	SLK		BioGRID	PubMed	Co-fractionation
BioGRID:115826	BioGRID:122260	SMAP2		BioGRID	PubMed	Proximity Label-MS
BioGRID:115826	BioGRID:120528	SMU1		BioGRID	PubMed	Proximity Label-MS
BioGRID:115826	BioGRID:121411	SMURF1		BioGRID	PubMed	Affinity Capture-MS
BioGRID:115826	BioGRID:112499	SNAI1		BioGRID	PubMed	Affinity Capture-MS
BioGRID:115826	BioGRID:112516	SNRPD1		BioGRID	PubMed	Co-fractionation
BioGRID:115826	BioGRID:116597	SNW1		BioGRID	PubMed	Affinity Capture-MS
BioGRID:115826	BioGRID:114203	SOCS1		BioGRID	PubMed	Affinity Capture-MS
BioGRID:115826	BioGRID:112540	SOX2		BioGRID	PubMed	Affinity Capture-MS
BioGRID:115826	BioGRID:120253	SPDL1		BioGRID	PubMed	Affinity Capture-MS
BioGRID:115826	BioGRID:123817	SPRTN		BioGRID	PubMed	Affinity Capture-MS
BioGRID:115826	BioGRID:114397	SQSTM1		BioGRID	PubMed	Proximity Label-MS
BioGRID:115826	BioGRID:112619	SSB		BioGRID	PubMed	Co-fractionation
BioGRID:115826	BioGRID:112623	SSR1		BioGRID	PubMed	Co-fractionation
BioGRID:115826	BioGRID:112657	STAU1		BioGRID	PubMed	Affinity Capture-MS
BioGRID:115826	BioGRID:116162	STIP1		BioGRID	PubMed	Affinity Capture-MS
BioGRID:115826	BioGRID:114011	STK24		BioGRID	PubMed	Affinity Capture-MS
BioGRID:115826	BioGRID:128429	STK32A		BioGRID	PubMed	Affinity Capture-MS
BioGRID:115826	BioGRID:120668	STRADB		BioGRID	PubMed	Affinity Capture-MS
BioGRID:115826	BioGRID:112674	STRN		BioGRID	PubMed	Affinity Capture-MS
BioGRID:115826	BioGRID:118999	STRN3		BioGRID	PubMed	Affinity Capture-MS
BioGRID:115826	BioGRID:119663	STYXL1		BioGRID	PubMed	Affinity Capture-MS
BioGRID:115826	BioGRID:112497	SUMO2		BioGRID	PubMed	Reconstituted Complex
BioGRID:115826	BioGRID:112706	SUV39H1		BioGRID	PubMed	Affinity Capture-MS
BioGRID:115826	BioGRID:122838	SUV39H2		BioGRID	PubMed	Affinity Capture-MS
BioGRID:115826	BioGRID:212974	Samm50		BioGRID	PubMed	Affinity Capture-MS
BioGRID:115826	BioGRID:211379	Skic8		BioGRID	PubMed	Affinity Capture-MS
BioGRID:115826	BioGRID:220464	Strn3		BioGRID	PubMed	Affinity Capture-MS
BioGRID:115826	BioGRID:124751	TBL1Y		BioGRID	PubMed	Affinity Capture-MS
BioGRID:115826	BioGRID:112810	TCP1		BioGRID	PubMed	Affinity Capture-MS; Co-fractionation; Proximity Label-MS
BioGRID:115826	BioGRID:123703	TEX101		BioGRID	PubMed	Affinity Capture-MS
BioGRID:115826	BioGRID:112882	TFCP2		BioGRID	PubMed	Affinity Capture-MS
BioGRID:115826	BioGRID:124047	THOC3		BioGRID	PubMed	Affinity Capture-MS
BioGRID:115826	BioGRID:112944	TLE2		BioGRID	PubMed	Affinity Capture-MS; Proximity Label-MS
BioGRID:115826	BioGRID:112967	TMPO		BioGRID	PubMed	Affinity Capture-MS
BioGRID:115826	BioGRID:115485	TNK2		BioGRID	PubMed	Affinity Capture-MS
BioGRID:115826	BioGRID:119978	TOLLIP		BioGRID	PubMed	Proximity Label-MS
BioGRID:115826	BioGRID:113010	TP53		BioGRID	PubMed	Affinity Capture-MS
BioGRID:115826	BioGRID:117997	TRAPPC3		BioGRID	PubMed	Co-fractionation
BioGRID:115826	BioGRID:121756	TRIB3		BioGRID	PubMed	Affinity Capture-MS
BioGRID:115826	BioGRID:106868	TRIM23		BioGRID	PubMed	Proximity Label-MS
BioGRID:115826	BioGRID:113500	TRIM25		BioGRID	PubMed	Affinity Capture-RNA
BioGRID:115826	BioGRID:115457	TRIM28		BioGRID	PubMed	Affinity Capture-MS
BioGRID:115826	BioGRID:116257	TRIM31		BioGRID	PubMed	Affinity Capture-MS
BioGRID:115826	BioGRID:695095	TRIM5		BioGRID	PubMed	Affinity Capture-MS
BioGRID:115826	BioGRID:136847	TRIM67		BioGRID	PubMed	Affinity Capture-MS
BioGRID:115826	BioGRID:120434	TRIM68		BioGRID	PubMed	Affinity Capture-MS
BioGRID:115826	BioGRID:120842	TSR1		BioGRID	PubMed	Affinity Capture-MS
BioGRID:115826	BioGRID:123564	TSSK3		BioGRID	PubMed	Affinity Capture-MS
BioGRID:115826	BioGRID:123835	TSSK6		BioGRID	PubMed	Affinity Capture-MS
BioGRID:115826	BioGRID:120761	TTC27		BioGRID	PubMed	Affinity Capture-MS
BioGRID:115826	BioGRID:117575	TTLL3		BioGRID	PubMed	Affinity Capture-MS
BioGRID:115826	BioGRID:127895	TTLL9		BioGRID	PubMed	Affinity Capture-MS
BioGRID:115826	BioGRID:113603	TUBA1A		BioGRID	PubMed	Affinity Capture-MS; Proximity Label-MS
BioGRID:115826	BioGRID:115651	TUBA1B		BioGRID	PubMed	Affinity Capture-MS
BioGRID:115826	BioGRID:124259	TUBA1C		BioGRID	PubMed	Affinity Capture-MS
BioGRID:115826	BioGRID:113128	TUBA4A		BioGRID	PubMed	Affinity Capture-MS; Proximity Label-MS
BioGRID:115826	BioGRID:122949	TUBAL3		BioGRID	PubMed	Affinity Capture-MS
BioGRID:115826	BioGRID:115656	TUBB4B		BioGRID	PubMed	Affinity Capture-MS
BioGRID:115826	BioGRID:119352	TUBD1		BioGRID	PubMed	Affinity Capture-MS
BioGRID:115826	BioGRID:113134	TUBG1		BioGRID	PubMed	Affinity Capture-MS; Proximity Label-MS
BioGRID:115826	BioGRID:118052	TUBG2		BioGRID	PubMed	Affinity Capture-MS
BioGRID:115826	BioGRID:115487	TXNDC9		BioGRID	PubMed	Affinity Capture-MS
BioGRID:115826	BioGRID:114755	TXNL1		BioGRID	PubMed	Co-fractionation
BioGRID:115826	BioGRID:113148	TYK2		BioGRID	PubMed	Affinity Capture-MS
BioGRID:115826	BioGRID:204374	Tuba3a		BioGRID	PubMed	Affinity Capture-MS
BioGRID:115826	BioGRID:215035	Tube1		BioGRID	PubMed	Affinity Capture-MS
BioGRID:115826	BioGRID:222149	Tubg1		BioGRID	PubMed	Affinity Capture-MS
BioGRID:115826	BioGRID:113164	UBC		BioGRID	PubMed	Affinity Capture-MS
BioGRID:115826	BioGRID:114504	UBE2M		BioGRID	PubMed	Affinity Capture-MS
BioGRID:115826	BioGRID:111413	UBL3		BioGRID	PubMed	Affinity Capture-Western
BioGRID:115826	BioGRID:119006	UBQLN2		BioGRID	PubMed	Affinity Capture-MS
BioGRID:115826	BioGRID:119501	UBR5		BioGRID	PubMed	Affinity Capture-MS
BioGRID:115826	BioGRID:113194	UCHL3		BioGRID	PubMed	Affinity Capture-MS
BioGRID:115826	BioGRID:119509	UCHL5		BioGRID	PubMed	Co-fractionation
BioGRID:115826	BioGRID:116953	UFL1		BioGRID	PubMed	Affinity Capture-MS
BioGRID:115826	BioGRID:117470	ULK3		BioGRID	PubMed	Affinity Capture-MS
BioGRID:115826	BioGRID:124536	UNK		BioGRID	PubMed	Affinity Capture-RNA
BioGRID:115826	BioGRID:971434	US3		BioGRID	PubMed	Affinity Capture-MS
BioGRID:115826	BioGRID:114551	USP14		BioGRID	PubMed	Affinity Capture-MS
BioGRID:115826	BioGRID:113867	USP9X		BioGRID	PubMed	Co-fractionation
BioGRID:115826	BioGRID:113245	UTRN		BioGRID	PubMed	Affinity Capture-MS
BioGRID:115826	BioGRID:204408	Ube2i		BioGRID	PubMed	Two-hybrid
BioGRID:115826	BioGRID:113250	VARS1		BioGRID	PubMed	Co-fractionation
BioGRID:115826	BioGRID:113254	VBP1		BioGRID	PubMed	Affinity Capture-MS
BioGRID:115826	BioGRID:113255	VCAM1		BioGRID	PubMed	Affinity Capture-MS
BioGRID:115826	BioGRID:113258	VCP		BioGRID	PubMed	Affinity Capture-MS
BioGRID:115826	BioGRID:113269	VHL		BioGRID	PubMed	Affinity Capture-MS
BioGRID:115826	BioGRID:117452	VIRMA		BioGRID	PubMed	Affinity Capture-MS
BioGRID:115826	BioGRID:113283	VRK2		BioGRID	PubMed	Reconstituted Complex
BioGRID:115826	BioGRID:116551	WDR37		BioGRID	PubMed	Affinity Capture-MS
BioGRID:115826	BioGRID:116272	WDR5		BioGRID	PubMed	Affinity Capture-MS; Co-fractionation; Proximity Label-MS
BioGRID:115826	BioGRID:120203	WDR55		BioGRID	PubMed	Affinity Capture-MS
BioGRID:115826	BioGRID:120039	WDR5B		BioGRID	PubMed	Affinity Capture-MS
BioGRID:115826	BioGRID:123035	WDR76		BioGRID	PubMed	Affinity Capture-MS
BioGRID:115826	BioGRID:122532	WDR77		BioGRID	PubMed	Affinity Capture-MS
BioGRID:115826	BioGRID:124019	WDR83		BioGRID	PubMed	Affinity Capture-MS
BioGRID:115826	BioGRID:131548	WDR86		BioGRID	PubMed	Affinity Capture-MS
BioGRID:115826	BioGRID:116677	WDTC1		BioGRID	PubMed	Affinity Capture-MS
BioGRID:115826	BioGRID:120440	WRAP53		BioGRID	PubMed	Affinity Capture-MS
BioGRID:115826	BioGRID:212277	Wdr48		BioGRID	PubMed	Affinity Capture-MS
BioGRID:115826	BioGRID:113348	XPO1		BioGRID	PubMed	Co-fractionation
BioGRID:115826	BioGRID:115684	YAP1		BioGRID	PubMed	Affinity Capture-MS
BioGRID:115826	BioGRID:115735	ZBTB18		BioGRID	PubMed	Affinity Capture-MS
BioGRID:115826	BioGRID:119488	ZBTB7A		BioGRID	PubMed	Affinity Capture-MS
BioGRID:115826	BioGRID:125858	ZC3H18		BioGRID	PubMed	Affinity Capture-MS
BioGRID:115826	BioGRID:124771	ZNF598		BioGRID	PubMed	Affinity Capture-MS
BioGRID:115826	BioGRID:127574	ZNF746		BioGRID	PubMed	Affinity Capture-MS
BioGRID:115826	BioGRID:115788	ZNRD2		BioGRID	PubMed	Affinity Capture-MS
BioGRID:115826	BioGRID:120139	ZRANB1		BioGRID	PubMed	Affinity Capture-MS

## Sheet: NCBI-TNK1 interactions
Products	Interactant	Other Gene	Complex	Source	Pubs	Description
Q13470	P19174	PLCG1		HPRD	PubMed
BioGRID:114253	BioGRID:106568	ACP1		BioGRID	PubMed	Affinity Capture-MS
BioGRID:114253	BioGRID:107623	CLTC		BioGRID	PubMed	Affinity Capture-MS
BioGRID:114253	BioGRID:108019	DDX1		BioGRID	PubMed	Affinity Capture-MS
BioGRID:114253	BioGRID:108021	DDX5		BioGRID	PubMed	Affinity Capture-MS
BioGRID:114253	BioGRID:116806	FAF2		BioGRID	PubMed	Affinity Capture-MS
BioGRID:114253	BioGRID:116810	FAM168A		BioGRID	PubMed	Two-hybrid
BioGRID:114253	BioGRID:231475	Fus		BioGRID	PubMed	Affinity Capture-MS
BioGRID:114253	BioGRID:115448	G3BP1		BioGRID	PubMed	Affinity Capture-MS
BioGRID:114253	BioGRID:108814	G6PD		BioGRID	PubMed	Affinity Capture-MS
BioGRID:114253	BioGRID:108853	GAK		BioGRID	PubMed	Affinity Capture-MS
BioGRID:114253	BioGRID:109144	GRB10		BioGRID	PubMed	Two-hybrid
BioGRID:114253	BioGRID:119580	GTSE1		BioGRID	PubMed	Affinity Capture-MS
BioGRID:114253	BioGRID:109420	HNRNPA1		BioGRID	PubMed	Affinity Capture-MS
BioGRID:114253	BioGRID:109429	HNRNPH2		BioGRID	PubMed	Affinity Capture-MS
BioGRID:114253	BioGRID:109552	HSP90AA1		BioGRID	PubMed	Affinity Capture-Luminescence
BioGRID:114253	BioGRID:109540	HSPA4		BioGRID	PubMed	Affinity Capture-MS
BioGRID:114253	BioGRID:109822	ILF3		BioGRID	PubMed	Affinity Capture-MS
BioGRID:114253	BioGRID:115126	MATR3		BioGRID	PubMed	Affinity Capture-MS
BioGRID:114253	BioGRID:123296	NDFIP1		BioGRID	PubMed	Affinity Capture-MS
BioGRID:114253	BioGRID:119372	NIN		BioGRID	PubMed	Affinity Capture-MS
BioGRID:114253	BioGRID:111182	PDGFRA		BioGRID	PubMed	Affinity Capture-MS
BioGRID:114253	BioGRID:111351	PLCG1		BioGRID	PubMed	Reconstituted Complex
BioGRID:114253	BioGRID:127666	SAXO1		BioGRID	PubMed	Two-hybrid
BioGRID:114253	BioGRID:115247	SEC16A		BioGRID	PubMed	Affinity Capture-MS
BioGRID:114253	BioGRID:109072	SFN		BioGRID	PubMed	Affinity Capture-MS
BioGRID:114253	BioGRID:125743	SPPL3		BioGRID	PubMed	Positive Genetic
BioGRID:114253	BioGRID:117505	SS18L1		BioGRID	PubMed	Two-hybrid
BioGRID:114253	BioGRID:230067	Sec24c		BioGRID	PubMed	Affinity Capture-MS
BioGRID:114253	BioGRID:225922	Srsf1		BioGRID	PubMed	Affinity Capture-MS
BioGRID:114253	BioGRID:114253	TNK1		BioGRID	PubMed	Reconstituted Complex
BioGRID:114253	BioGRID:122949	TUBAL3		BioGRID	PubMed	Affinity Capture-MS
BioGRID:114253	BioGRID:214052	Taf15		BioGRID	PubMed	Affinity Capture-MS
BioGRID:114253	BioGRID:113164	UBC		BioGRID	PubMed	Reconstituted Complex
BioGRID:114253	BioGRID:113867	USP9X		BioGRID	PubMed	Affinity Capture-MS
BioGRID:114253	BioGRID:207788	Uso1		BioGRID	PubMed	Affinity Capture-MS
BioGRID:114253	BioGRID:113361	YWHAB		BioGRID	PubMed	Affinity Capture-MS
BioGRID:114253	BioGRID:113363	YWHAE		BioGRID	PubMed	Affinity Capture-MS
BioGRID:114253	BioGRID:113364	YWHAG		BioGRID	PubMed	Affinity Capture-MS
BioGRID:114253	BioGRID:113365	YWHAH		BioGRID	PubMed	Affinity Capture-MS
BioGRID:114253	BioGRID:116168	YWHAQ		BioGRID	PubMed	Affinity Capture-MS
BioGRID:114253	BioGRID:113366	YWHAZ		BioGRID	PubMed	Affinity Capture-MS
BioGRID:114253	BioGRID:121830	ZNF250		BioGRID	PubMed	Two-hybrid
BioGRID:114253	BioGRID:122798	ZNF329		BioGRID	PubMed	Two-hybrid
BioGRID:114253	BioGRID:115788	ZNRD2		BioGRID	PubMed	Affinity Capture-MS

[truncated: 5 more sheets: Table I, Table II, Table III, Table IV, Figure S3]
